# Supplementary material for: Proteins involved in the biosynthesis of lipophosphoglycan in Leishmania: a comparative genomic and evolutionary analysis
Source: Parasit Vectors. 2020 Jan 30;13:44. doi: 10.1186/s13071-020-3914-9 (PMC6993435; doi:10.1186/s13071-020-3914-9)
Supplement: Supplementary file 1 — Additional file 1: Table S1. Metadata of the genomes included in the study. [file 13071_2020_3914_MOESM1_ESM.xlsx]

## Sheet: Table S1
Additional File 1: Table S1. Meta-data of the genomes included in the study
Species	strain	NCBI taxon ID (imported from TriTrypDB)	Data source	Genome version	Is annotated	genecount_number	Fasta Download Link	Sequence type (1)	Count (1)	Sequence type (2)	Count (2)	Sequence type (3)	Count (3)	Genome length	G+C%
Blechomonas ayalai	B08-376		YurchenkoLab	2017-01-18	Yes	8126	https://tritrypdb.org/common/downloads/release-36/BayalaiB08-376/fasta/data/TriTrypDB-36_BayalaiB08-376_Genome.fasta	contig	546	-	-	-	-	21912541	53.68%
Crithidia fasciculata	Cf-Cl		BeverleyLab	2015-06-01	Yes	9619	https://tritrypdb.org/common/downloads/release-36/CfasciculataCfCl/fasta/data/TriTrypDB-36_CfasciculataCfCl_Genome.fastattps://tritrypdb.org/common/downloads/release-36/CfasciculataCfCl/fasta/data/TriTrypDB-36_CfasciculataCfCl_Genome.fasta	chromosome	31	contig	546	-	-	33174905	56.09%
Endotrypanum monterogeii	LV88		GeneDB	2015-01-16	Yes	8414	https://tritrypdb.org/common/downloads/release-36/EmonterogeiiLV88/fasta/data/TriTrypDB-36_EmonterogeiiLV88_Genome.fasta	chromosome	36	supercontig	1991	-	-	33065220	51.08%
Leishmania aethiopica	L147	1206056	GeneDB	2014-12-16	Yes	8826	https://tritrypdb.org/common/downloads/release-36/LaethiopicaL147/fasta/data/TriTrypDB-36_LaethiopicaL147_Genome.fasta	chromosome	36	supercontig	789	-	-	32158121	57.88%
Leishmania arabica	strain LEM1108		GeneDB	2014-12-16	Yes	8755	https://tritrypdb.org/common/downloads/release-36/LarabicaLEM1108/fasta/data/TriTrypDB-36_LarabicaLEM1108_Genome.fasta	chromosome	36	supercontig	843	-	-	31790320	57.51%
Leishmania braziliensis	MHOM/BR/75/M2903	1295825	GeneDB	2014-12-16	Yes	9379	https://tritrypdb.org/common/downloads/release-36/LbraziliensisMHOMBR75M2903/fasta/data/TriTrypDB-36_LbraziliensisMHOMBR75M2903_Genome.fasta	chromosome	36	supercontig	748	-	-	35797680	52.41%
Leishmania braziliensis	MHOM/BR/75/M2904	420245	GeneDB	2016-05-28	Yes	8493	https://tritrypdb.org/common/downloads/release-38/LbraziliensisMHOMBR75M2904/fasta/data/TriTrypDB-38_LbraziliensisMHOMBR75M2904_Genome.fasta	chromosome	36	contig	103	-	-	32613366	56.68%
Leishmania donovani	BPK282A1	981087	GeneDB	2016-05-28	Yes	8135	https://tritrypdb.org/common/downloads/release-36/LdonovaniBPK282A1/fasta/data/TriTrypDB-36_LdonovaniBPK282A1_Genome.fasta	chromosome	36	-	-	-	-	32985734	56.37%
Leishmania donovani	BHU 1220		GenBank	2013/11/06	Not	not annotated	https://tritrypdb.org/common/downloads/release-46/LdonovaniBHU1220/fasta/data/TriTrypDB-46_LdonovaniBHU1220_Genome.fasta	chromosome	36	contig	2266	-	-	32955117	56.33%
Leishmania donovani	LV9		Sanger	2019-02-27	Yes	8387	https://tritrypdb.org/common/downloads/release-46/LdonovaniLV9/fasta/data/TriTrypDB-46_LdonovaniLV9_Genome.fasta	chromosome	36	contig	108	-	-	35398765	58.39%
Leishmania donovani	CL-SL		GenBank	2018/11/09	Yes	9757	https://tritrypdb.org/common/downloads/release-46/LdonovaniCL-SL/fasta/data/TriTrypDB-46_LdonovaniCL-SL_Genome.fasta	chromosome	36	-	-	-	-	33509214	58.77%
Leishmania donovani	HU3		Leish-ESP	2019	Yes	8595	http://leish-esp.cbm.uam.es/l_donovani_downloads.html	chromosome	36	-	-	-	-	33586484	58.79%
Leishmania enriettii	LEM3045		GeneDB	2014-12-16	Yes	8831	https://tritrypdb.org/common/downloads/release-36/LenriettiiLEM3045/fasta/data/TriTrypDB-36_LenriettiiLEM3045_Genome.fasta	chromosome	36	supercontig	711	-	-	31274808	57.63%
Leishmania gerbilli	LEM452		GeneDB	2014-12-16	Yes	8700	https://tritrypdb.org/common/downloads/release-36/LgerbilliLEM452/fasta/data/TriTrypDB-36_LgerbilliLEM452_Genome.fasta	chromosome	36	supercontig	636	-	-	31816260	57.93%
Leishmania infantum	JPCM5	435258	RequenaLab	2018-07-13	Yes	8748	https://babia.cbm.uam.es:5001/sharing/QumDfYVZt	chromosome	36	-	-	-	-	33349985	58.77%
Leishmania major	Friedlin *	347515	GeneDB	2016-05-28	Yes	9378	http://tritrypdb.org/common/downloads/Current_Release/LmajorFriedlin/fasta/data/TriTrypDB-46_LmajorFriedlin_Genome.fasta	chromosome	36	-	-	-	-	33402698	0.5874
Leishmania major	LV39c5	860569	GeneDB	2015-01-16	Yes	9101	https://tritrypdb.org/common/downloads/release-36/LmajorLV39c5/fasta/data/TriTrypDB-36_LmajorLV39c5_Genome.fasta	chromosome	36	supercontig	850	-	-	32870795	57.76%
Leishmania major	SD 75.1	860570	GeneDB	2015-01-16	Yes	8931	https://tritrypdb.org/common/downloads/release-36/LmajorSD75.1/fasta/data/TriTrypDB-36_LmajorSD75.1_Genome.fasta	chromosome	36	supercontig	36	-	-	31763443	58.38%
Leishmania mexicana	MHOM/GT/2001/U1103	929439	GeneDB	2016-05-28	Yes	8677	https://tritrypdb.org/common/downloads/release-36/LmexicanaMHOMGT2001U1103/fasta/data/TriTrypDB-36_LmexicanaMHOMGT2001U1103_Genome.fasta	chromosome	34	contig	554	-	-	32644176	58.76%
Leishmania panamensis	MHOM/PA/94/PSC-1		GenBank	2015-03-05	Yes	8048	https://tritrypdb.org/common/downloads/release-37/LpanamensisMHOMPA94PSC1/fasta/data/TriTrypDB-37_LpanamensisMHOMPA94PSC1_Genome.fasta	chromosome	35	-	-	-	-	31200288	55.33%
Leishmania panamensis	MHOM/COL/81/L13	1295824	GeneDB	2014-12-16	Yes	8778	https://tritrypdb.org/common/downloads/release-36/LpanamensisMHOMCOL81L13/fasta/data/TriTrypDB-36_LpanamensisMHOMCOL81L13_Genome.fasta	chromosome	36	supercontig	1980	-	-	31777411	56.13%
Leishmania tarentolae	Parrot-TarII		ULAVAL	2011-06-22	Yes	8530	https://tritrypdb.org/common/downloads/release-36/LtarentolaeParrotTarII/fasta/data/TriTrypDB-36_LtarentolaeParrotTarII_Genome.fasta	chromosome	36	supercontig	4	contig	1311	30886337	55.51%
Leishmania tropica	L590	1206058	GeneDB	2014-12-16	Yes	8938	https://tritrypdb.org/common/downloads/release-36/LtropicaL590/fasta/data/TriTrypDB-36_LtropicaL590_Genome.fasta	chromosome	36	supercontig	448	-	-	28265738	54.44%
Leishmania turanica	LEM423		GeneDB	2014-12-01	Yes	8717	https://tritrypdb.org/common/downloads/release-36/LtropicaL590/fasta/data/TriTrypDB-36_LtropicaL590_Genome.fasta	chromosome	36	supercontig	1042	-	-	31327666	58.17%
Leptomonas pyrrhocoris	H10		LukesLab	2015-05-05	Yes	10148	https://tritrypdb.org/common/downloads/release-36/LpyrrhocorisH10/fasta/data/TriTrypDB-36_LpyrrhocorisH10_Genome.fasta	chromosome	35	supercontig	25	-	-	32162641	53.62%
Leptomonas seymouri	ATCC 30220		YurchenkoLab	2015-05-06	Yes	8595	https://tritrypdb.org/common/downloads/release-36/LseymouriATCC30220/fasta/data/TriTrypDB-36_LseymouriATCC30220_Genome.fasta	contig	1222	-	-	-	-	33567868	55.90%
unclassified Leishmania	Leishmania sp. MAR LEM2494	1303197	GeneDB	2014-12-16	Yes	8581	https://tritrypdb.org/common/downloads/release-36/LspMARLEM2494/fasta/data/TriTrypDB-36_LspMARLEM2494_Genome.fasta	chromosome	36	supercontig	395	-	-	48302202	44.97%
*, L. major Friedlin sequences were used as reference for the ortholog searches.
