# Supplementary material for: Proteins involved in the biosynthesis of lipophosphoglycan in Leishmania: a comparative genomic and evolutionary analysis
Source: Parasit Vectors. 2020 Jan 30;13:44. doi: 10.1186/s13071-020-3914-9 (PMC6993435; doi:10.1186/s13071-020-3914-9)
Supplement: Supplementary file 2 — Additional file 2: Table S2. Metadata of the RNA-seq gene expression studies re-analyzed in the work. [file 13071_2020_3914_MOESM2_ESM.xlsx]

## Sheet: Table S2
Additional file 2: Table S2. Metadata of the gene expression studies re-analysed in the work
BioProject	Bio_Sample	Lifestage	Instrument	LibraryLayout	Organism	Strain	Host
PRJNA291532	SAMN03945293	Procyclic Promastigote	Illumina Genome Analyzer IIx	SINGLE	Leishmania donovani	MHOM/SD/00/1S	not applicable (outside host)
PRJNA291532	SAMN03945294	Procyclic Promastigote	Illumina Genome Analyzer IIx	SINGLE	Leishmania donovani	MHOM/SD/00/1S	not applicable (outside host)
PRJNA291532	SAMN03945295	Procyclic Promastigote	Illumina Genome Analyzer IIx	SINGLE	Leishmania donovani	MHOM/SD/00/1S	not applicable (outside host)
PRJNA291532	SAMN03945296	Procyclic Promastigote	Illumina Genome Analyzer IIx	SINGLE	Leishmania donovani	MHOM/SD/00/1S	not applicable (outside host)
PRJNA291532	SAMN03945297	Axenic Amastigote	Illumina Genome Analyzer IIx	SINGLE	Leishmania donovani	MHOM/SD/00/1S	not applicable (outside host)
PRJNA291532	SAMN03945298	Axenic Amastigote	Illumina Genome Analyzer IIx	SINGLE	Leishmania donovani	MHOM/SD/00/1S	not applicable (outside host)
PRJNA291532	SAMN03945299	Axenic Amastigote	Illumina Genome Analyzer IIx	SINGLE	Leishmania donovani	MHOM/SD/00/1S	not applicable (outside host)
PRJNA291532	SAMN03945300	Axenic Amastigote	Illumina Genome Analyzer IIx	SINGLE	Leishmania donovani	MHOM/SD/00/1S	not applicable (outside host)
PRJEB8829	SAMEA3306019	Promastigote	Illumina HiSeq 2000	PAIRED	Leishmania mexicana		not applicable (outside host)
PRJEB8829	SAMEA3306020	Promastigote	Illumina HiSeq 2000	PAIRED	Leishmania mexicana		not applicable (outside host)
PRJEB8829	SAMEA3306013	Axenic amastigote	Illumina HiSeq 2000	PAIRED	Leishmania mexicana		not applicable (outside host)
PRJEB8829	SAMEA3306016	Axenic amastigote	Illumina HiSeq 2000	PAIRED	Leishmania mexicana		not applicable (outside host)
PRJEB8829	SAMEA3306023	Axenic amastigote	Illumina HiSeq 2000	PAIRED	Leishmania mexicana		not applicable (outside host)
PRJNA290995	SAMN03945362	Metacyclic	Illumina HiSeq 1500PolyA	PAIRED	Leishmania major	Friedlin	not applicable (outside host)
PRJNA290995	SAMN03945363	Metacyclic	Illumina HiSeq 1500PolyA	PAIRED	Leishmania major	Friedlin	not applicable (outside host)
PRJNA290995	SAMN03945364	Metacyclic	Illumina HiSeq 1500PolyA	PAIRED	Leishmania major	Friedlin	not applicable (outside host)
PRJNA290995	SAMN03945365	Metacyclic	Illumina HiSeq 1500PolyA	PAIRED	Leishmania major	Friedlin	not applicable (outside host)
PRJNA290995	SAMN03976120	4 hpi	Illumina HiSeq 1500PolyA	PAIRED	Leishmania major	Friedlin	Human
PRJNA290995	SAMN03976128	4 hpi	Illumina HiSeq 1500PolyA	PAIRED	Leishmania major	Friedlin	Human
PRJNA290995	SAMN03976136	4 hpi	Illumina HiSeq 1500PolyA	PAIRED	Leishmania major	Friedlin	Human
PRJNA290995	SAMN03976157	4 hpi	Illumina HiSeq 1500PolyA	PAIRED	Leishmania major	Friedlin	Human
PRJNA290995	SAMN03976171	4 hpi	Illumina HiSeq 1500PolyA	PAIRED	Leishmania major	Friedlin	Human
PRJNA290995	SAMN03976124	48 hpi	Illumina HiSeq 1500PolyA	PAIRED	Leishmania major	Friedlin	Human
PRJNA290995	SAMN03976132	48 hpi	Illumina HiSeq 1500PolyA	PAIRED	Leishmania major	Friedlin	Human
PRJNA290995	SAMN03976140	48 hpi	Illumina HiSeq 1500PolyA	PAIRED	Leishmania major	Friedlin	Human
PRJNA290995	SAMN03976165	48 hpi	Illumina HiSeq 1500PolyA	PAIRED	Leishmania major	Friedlin	Human
PRJNA290995	SAMN03976179	48 hpi	Illumina HiSeq 1500PolyA	PAIRED	Leishmania major	Friedlin	Human
PRJNA290995	SAMN03996906	Metacyclic	Illumina HiSeq 1500PolyA	PAIRED	Leishmania amazonensis	PH8	not applicable (outside host)
PRJNA290995	SAMN03996907	Metacyclic	Illumina HiSeq 1500PolyA	PAIRED	Leishmania amazonensis	PH8	not applicable (outside host)
PRJNA290995	SAMN03996908	Metacyclic	Illumina HiSeq 1500PolyA	PAIRED	Leishmania amazonensis	PH8	not applicable (outside host)
PRJNA290995	SAMN03976144	4 hpi	Illumina HiSeq 1500PolyA	PAIRED	Leishmania amazonensis	PH8	Human																						RNA-Seq	202	public	sra	ncbi	0	PAIRED	TRANSCRIPTOMIC	ILLUMINA	Hemacare Corporation	Van Nuys	CA	USA	CD14-derived macrophage	macrophage	Hispanic	NA	O Pos	macrophage
PRJNA290995	SAMN03976156	4 hpi	Illumina HiSeq 1500PolyA	PAIRED	Leishmania amazonensis	PH8	Human																						RNA-Seq	202	public	sra	ncbi	0	PAIRED	TRANSCRIPTOMIC	ILLUMINA	Hemacare Corporation	Van Nuys	CA	USA	CD14-derived macrophage	macrophage	Hispanic	NA	O Pos	macrophage
PRJNA290995	SAMN03976170	4 hpi	Illumina HiSeq 1500PolyA	PAIRED	Leishmania amazonensis	PH8	Human																						RNA-Seq	202	public	sra	ncbi	0	PAIRED	TRANSCRIPTOMIC	ILLUMINA	Hemacare Corporation	Van Nuys	CA	USA	CD14-derived macrophage	macrophage	Hispanic	NA	O Pos	macrophage
PRJNA290995	SAMN03976178	48 hpi	Illumina HiSeq 1500PolyA	PAIRED	Leishmania amazonensis	PH8	Human																						RNA-Seq	202	public	sra	ncbi	0	PAIRED	TRANSCRIPTOMIC	ILLUMINA	Hemacare Corporation	Van Nuys	CA	USA	CD14-derived macrophage	macrophage	Hispanic	NA	O Pos	macrophage
PRJNA290995	SAMN03976164	48 hpi	Illumina HiSeq 1500PolyA	PAIRED	Leishmania amazonensis	PH8	Human																						RNA-Seq	202	public	sra	ncbi	0	PAIRED	TRANSCRIPTOMIC	ILLUMINA	Hemacare Corporation	Van Nuys	CA	USA	CD14-derived macrophage	macrophage	Hispanic	NA	O Pos	macrophage
PRJNA290995	SAMN03976150	48 hpi	Illumina HiSeq 1500PolyA	PAIRED	Leishmania amazonensis	PH8	Human																						RNA-Seq	202	public	sra	ncbi	0	PAIRED	TRANSCRIPTOMIC	ILLUMINA	Hemacare Corporation	Van Nuys	CA	USA	CD14-derived macrophage	macrophage	Hispanic	NA	O Pos	macrophage
