# Supplementary material for: Proteins involved in the biosynthesis of lipophosphoglycan in Leishmania: a comparative genomic and evolutionary analysis
Source: Parasit Vectors. 2020 Jan 30;13:44. doi: 10.1186/s13071-020-3914-9 (PMC6993435; doi:10.1186/s13071-020-3914-9)
Supplement: Supplementary file 3 — Additional file 3: Table S3. Metadata about the genes chosen as query in orthologous searches. [file 13071_2020_3914_MOESM3_ESM.xlsx]

## Sheet: Table S3
Additional File 3: Table S3: Meta-data about the genes chosen as query in orthologous searches.
Gene ID	Gene name	Genomic Location	Product Description	Gene Strand	Gene Type	UniProt ID	Chromosome
LmjF.02.0010	SCG3	LmjF.02:4,431..6,875(-)	phosphoglycan beta 1,3 galactosyltransferase 3	reverse	protein coding	Q7YXV2	2
LmjF.02.0160	SCGR6	LmjF.02:77,219..79,672(-)	phosphoglycan beta 1,3 galactosyltransferase	reverse	protein coding	E9AC91	2
LmjF.02.0170	SCGR5	LmjF.02:84,201..86,732(-)	phosphoglycan beta 1,3 galactosyltransferase	reverse	protein coding	E9AC92	2
LmjF.02.0180	SCA2	LmjF.02:90,005..92,607(-)	phosphoglycan beta 1,2 arabinosyltransferase	reverse	protein coding	E9AC93	2
LmjF.02.0190	SCGR4	LmjF.02:93,562..97,107(-)	phosphoglycan beta 1,3 galactosyltransferase	reverse	protein coding	E9AC94	2
LmjF.02.0200	SCGR3	LmjF.02:99,209..101,749(-)	phosphoglycan beta 1,3 galactosyltransferase	reverse	protein coding	E9AC95	2
LmjF.02.0210	SCA1	LmjF.02:103,804..106,395(-)	phosphoglycan beta 1,3 galactosyltransferase	reverse	protein coding	E9AC96	2
LmjF.02.0220	SCGR2	LmjF.02:109,659..112,261(-)	phosphoglycan beta 1,2 arabinosyltransferase	reverse	protein coding	E9AC97	2
LmjF.02.0230	SCGR1	LmjF.02:113,216..116,194(-)	phosphoglycan beta 1,3 galactosyltransferase	reverse	protein coding	E9AC98	2
LmjF.07.1170	SCG1	LmjF.07:589,284..591,728(+)	phosphoglycan beta 1,3 galactosyltransferase 1	forward	protein coding	Q4QIG9	7
LmjF.09.0040	GPI12	LmjF.09:10,833..11,582(+)	N-acetyl-D-acetylglucosaminylphosphatidylinositol deacetylase	forward	protein coding	Q8I8A4	9
LmjF.14.1400	SCGL	LmjF.14:582,178..586,254(+)	phosphoglycan beta 1,3 galactosyltransferase, putative	forward	protein coding	Q4QFJ3	14
LmjF.15.0815	DPM2	LmjF.15:373,972..374,310(-)	dolichol phosphate-mannose biosynthesis regulatory protein (DPM2), putative	reverse	protein coding	Q4QFA3	15
LmjF.16.0440	FKP40	LmjF.16:152,866..156,429(-)	Bifunctional fucokinase/pyrophosphorylase	reverse	protein coding	Q4QEX6	16
LmjF.16.0480	AFKP40	LmjF.16:168,324..171,887(-)	Bifunctional arabino/fucokinase pyrophosphorylase	reverse	protein coding	Q4QEX2	16
LmjF.18.0400	LPG5B	LmjF.18:165,716..167,401(-)	UDP-galactose transporter	reverse	protein coding	Q5QHQ6	18
LmjF.21.0010	SCG2	LmjF.21:4,973..7,417(-)	phosphoglycan beta 1,3 galactosyltransferase 2	reverse	protein coding	Q4QCL8	21
LmjF.24.0340	GPI13	LmjF.24:103,425..106,346(+)	GPI ethanolamine phosphate transferase 3, putative	forward	protein coding	Q4QAU7	24
LmjF.24.0360	LPG5A	LmjF.24:110,765..112,567(+)	UDP-galactose transporter	forward	protein coding	Q4QAU5	24
LmjF.25.0010	LPG1	LmjF.25:10,328..11,632(-)	beta galactofuranosyl transferase	reverse	protein coding	Q9NC61	25
LmjF.25.2460	SCG6	LmjF.25:904,656..907,100(+)	phosphoglycan beta 1,3 galactosyltransferase 6	forward	protein coding	Q7YXU9	25
LmjF.29.0760	LPG3	LmjF.29:276,836..279,151(-)	heat shock protein 90, putative	reverse	protein coding	E9ADS8	29
LmjF.30.2030	GPI14	LmjF.30:757,520..758,818(+)	mannosyltransferase, putative	forward	protein coding	Q4Q791	30
LmjF.31.3190	SCG5	LmjF.31:1,477,827..1,480,277(+)	phosphoglycan beta 1,3 galactosyltransferase 5	forward	protein coding	Q4Q5T6	31
LmjF.33.1670	UDP-GlcNAc	LmjF.33:775,345..776,709(+)	UDP-GlcNAc:PI a1-6 GlcNAc-transferase	forward	protein coding	Q4Q420	33
LmjF.34.3120	LPG2	LmjF.34:1,391,743..1,392,768(+)	lipophosphoglycan biosynthetic protein (lpg2)	forward	protein coding	Q9BIR6	34
LmjF.35.0010	SCG7	LmjF.35:3,485..5,935(-)	phosphoglycan beta 1,3 galactosyltransferase 7	reverse	protein coding	E9AEH8	35
LmjF.36.0010	SCG4	LmjF.36:4,809..7,349(-)	phosphoglycan beta 1,3 galactosyltransferase 4	reverse	protein coding	Q7YXV1	36
LmjF.36.0220	DPMS	LmjF.36:67,853..68,641(-)	dolicholphosphate-mannose synthase	reverse	protein coding	Q4Q256	36
LmjF.36.1710	PASC	LmjF.36:669,223..670,386(-)	phosphatidylinositolN-acetylglucosaminyltransfe ra sesubunit c, putative	reverse	protein coding	Q4Q1Q3	36
LmjF.36.4750	PIG-P	LmjF.36:1,844,191..1,844,670(+)	PIG-P, putative	forward	protein coding	Q4Q0T8	36
