# Supplementary material for: Proteins involved in the biosynthesis of lipophosphoglycan in Leishmania: a comparative genomic and evolutionary analysis
Source: Parasit Vectors. 2020 Jan 30;13:44. doi: 10.1186/s13071-020-3914-9 (PMC6993435; doi:10.1186/s13071-020-3914-9)
Supplement: Supplementary file 4 — Additional file 4: Table S4. Information on re-annotated genes and newly predicted open reading frames. [file 13071_2020_3914_MOESM4_ESM.xlsx]

## Sheet: Table S4
Additional file 4: Table S4. Information on re-annotated genes and newly predicted Open Reading Frames sequences
Gene ID	Organism	Genomic Location	Product	Re-annotated as ortholog:	Strand	Status
Baya_006_0200	B. ayalai B08-376	Baya_006:55,860..57,680(+)	Hypothetical protein, conserved	GPI13	forward	Re-annotated
LtaP24.0330	L. tarentolae Parrot-TarII	LtaP24:105,685..108,615(+)	Hypothetical protein, conserved	GPI13	forward	Re-annotated
Baya_113_0070	B. ayalai B08-376	Baya_113:24020..24334(-)	hypothetical protein conserved	DPM2	reverse	Re-annotated
LtaP15.0810	L. tarentolae Parrot-TarII	LtaP15:329422..329757(-)	Hypothetical protein conserved	DPM2	reverse	Re-annotated
LpyrH10_26_0940	L. pyrrhocoris H10	LpyrH10_26:261234..261594(+)	hypothetical protein conserved	DPM2	forward	Re-annotated
Lsey_0087_0110	L. seymouri ATCC 30220	Lsey_0087:50731..51045(-)	hypothetical protein conserved	DPM2	reverse	Re-annotated
Baya_007_0340	B. ayalai B08-376	Baya_007:81,454..81,888(-)	hypothetical protein, conserved	PIG-P	reverse	Re-annotated
LtaP36.4890	L. tarentolae Parrot-TarII	LtaP36:1,817,150..1,817,581(+)	Hypothetical protein, conserved	PIG-P	forward	Re-annotated
LpyrH10_06_2550	L. pyrrhocoris H10	LpyrH10_06:699,116..699,520(+)	hypothetical protein, conserved	PIG-P	forward	Re-annotated
Lsey_0034_0110	L. seymouri ATCC 30220	Lsey_0034:27,928..28,335(-)	hypothetical protein conserved	PIG-P	reverse	Re-annotated
LdBPK_044290.1	L. donovani BPK282A1	Ld34_v01s1:1,703,183..1,704,208(-)	hypothetical protein, conserved	LPG2	reverse	Re-annotated
LtaP18.0420	L. tarentolae Parrot-TarII	LtaP18:164,730..166,412(-)	Hypothetical protein, conserved	LPG5B	reverse	Re-annotated
LMJLV39_020006900	L. major strain LV39c5	LmjLV39_02:83,828..84,505(-)	hypothetical protein	SCA1/2	reverse	Re-annotated
LmxM.02.0160	L. mexicana MHOM/GT/2001/U1103	LmxM.02:64,769..67,225(-)	hypothetical protein	SCGR5	reverse	Re-annotated
LmxM.02.0170	L. mexicana MHOM/GT/2001/U1103	LmxM.02:71,401..73,797(-)	hypothetical protein	SCGR3	reverse	Re-annotated
LmxM.02.0230	L. mexicana MHOM/GT/2001/U1103	LmxM.02:85,960..88,929(-)	hypothetical protein	SCGR1	reverse	Re-annotated
*	E. monterogeii strain LV88	EmoLV88_15:344250..344485(-)	not previously predicted	DPM2	reverse	Newly predicted
*	L. infantum JPCM5	LinJ.34:1,399,353..1,400,375(+)	not previously predicted	LPG2	forward	Newly predicted
*	L. braziliensis MHOM/BR/75/M2903	LbrM2903_16:174960..178646	not previously predicted	AFKP80/FKP40	reverse	Newly predicted
*	L. turanica strain LEM423	LTULEM423_SCAF000066:5405..6051(+)	not previously predicted	SCA1/2	reverse	Newly predicted
*	L. turanica strain LEM423	LTULEM423_SCAF000066:5934..7888(+)	not previously predicted	SCA1/2	reverse	Newly predicted
*	L. donovani strain BHU 1220	CM002156.1:152577..149020(-2)	not previously predicted	AFKP80/FKP40	reverse	Newly predicted
*	L. donovani strain BHU 1220	CM002155.1:363916..363584(-3)	not previously predicted	DPM2	reverse	Newly predicted
*	L. donovani strain BHU 1220	CM002176.1:69230..68445(-2)	not previously predicted	DPMS	reverse	Newly predicted
*	L. donovani strain BHU 1220	CM002149.1:15768..16514(3)	not previously predicted	GPI12	forward	Newly predicted
*	L. donovani strain BHU 1220	CM002164.1:101449..104364(1)	not previously predicted	GPI13	forward	Newly predicted
*	L. donovani strain BHU 1220	CM002170.1:732403..733698(1)	not previously predicted	GPI14	forward	Newly predicted
*	L. donovani strain BHU 1220	CM002165.1:4898..3597(-3)	not previously predicted	LPG1	reverse	Newly predicted
*	L. donovani strain BHU 1220	CM002174.1:1704208..1703186(-2)	not previously predicted	LPG2	reverse	Newly predicted
*	L. donovani strain BHU 1220	CM002169.1:284583..282340(-2)	not previously predicted	LPG3	forward	Newly predicted
*	L. donovani strain BHU 1220	CM002160.1:453253..454158(1)	not previously predicted	LPG5A	reverse	Newly predicted
*	L. donovani strain BHU 1220	CM002158.1:168420..166732(-3)	not previously predicted	LPG5B	reverse	Newly predicted
*	L. donovani strain BHU 1220	CM002176.1:678382..677279(-3)	not previously predicted	PASC	reverse	Newly predicted
*	L. donovani strain BHU 1220	CM002176.1:1870848..1871252(3)	not previously predicted	PIG-P	forward	Newly predicted
*	L. donovani strain BHU 1220	CM002142.1:102663..100222(-3)	not previously predicted	SCA1/2	reverse	Newly predicted
*	L. donovani strain BHU 1220	CM002175.1:2031..1051(-2) CM002175.1:3427..2153(-1) CM002175.1:944..9(-3)	not previously predicted	SCG5	reverse	Interrupted by frameshifts
*	L. donovani strain BHU 1220	CM002165.1:887270..888550(2) CM002165.1:888656..889882(2)	not previously predicted	SCG6	forward	Interrupted by frameshifts
*	L. donovani strain BHU 1220	CM002154.1:599428..603504(1)	not previously predicted	SCGL	forward	Newly predicted
*	L. donovani strain BHU 1220	CM002142.1:107008..104030(-2)	not previously predicted	SCGR1	reverse	Newly predicted
*	L. donovani strain BHU 1220	CM002173.1:665506..666867(1)	not previously predicted	UDP-GlcNAc	forward	Newly predicted
* = Open reading frames identified using tblastn
