# Supplementary material for: Proteins involved in the biosynthesis of lipophosphoglycan in Leishmania: a comparative genomic and evolutionary analysis
Source: Parasit Vectors. 2020 Jan 30;13:44. doi: 10.1186/s13071-020-3914-9 (PMC6993435; doi:10.1186/s13071-020-3914-9)
Supplement: Supplementary file 5 — Additional file 5: Table S5. Orthologs genes information (ID, protein products, organism, corresponding open reading frames coordinates and strand). [file 13071_2020_3914_MOESM5_ESM.xlsx]

## Sheet: Table S5
Additional file 5: Table S5. Orthologs genes information.
Gene ID	Organism	Genomic Location	Product	Ortholog	Strand
CFAC1_120011100	C. fasciculata strain Cf-Cl	CfaC1_12:152,997..156,683(-)	fucose kinase	AFKP80/FKP40	reverse
EMOLV88_160009200	E. monterogeii strain LV88	EmoLV88_16:154,023..157,655(-)	fucose kinase	AFKP80/FKP40	reverse
LAEL147_000011000	L. aethiopica L147	LAEL147_SCAF000045:10,477..14,091(+)	fucose kinase	AFKP80/FKP40	forward
LARLEM1108_160009400	L. arabica strain LEM1108	LarLEM1108_16:158,111..161,725(-)	fucose kinase	AFKP80/FKP40	reverse
LARLEM1108_160009800	L. arabica strain LEM1108	LarLEM1108_16:172,568..176,182(-)	fucose kinase	AFKP80/FKP40	reverse
*	L. braziliensis MHOM/BR/75/M2903	LbrM2903_16:174960..178646	*	AFKP80/FKP40	reverse
LbrM.16.0500	L. braziliensis MHOM/BR/75/M2904	LbrM.16:168,674..172,363(-)	fucose kinase	AFKP80/FKP40	reverse
LdBPK_160450.1	L. donovani BPK282A1	Ld16_v01s1:149,017..152,577(-)	fucose kinase	AFKP80/FKP40	reverse
LENLEM3045_160009900	L. enriettii strain LEM3045	LenLEM3045_16:162,273..165,890(-)	fucose kinase	AFKP80/FKP40	reverse
LGELEM452_160009500	L. gerbilli strain LEM452	LgeLEM452_16:150,117..153,731(-)	fucose kinase	AFKP80/FKP40	reverse
LGELEM452_160009900	L. gerbilli strain LEM452	LgeLEM452_16:166,754..170,368(-)	fucose kinase	AFKP80/FKP40	reverse
LINF_160009500	L. infantum JPCM5	LinJ.16:148,519..152,079(-)	fucose kinase	AFKP80/FKP40	reverse
LINF_160009900	L. infantum JPCM5	LinJ.16:162,711..166,271(-)	fucose kinase	AFKP80/FKP40	reverse
LMJLV39_160009800	L. major strain LV39c5	LmjLV39_16:153,275..156,691(-)	fucose kinase	AFKP80/FKP40	reverse
LMJLV39_000007100	L. major strain LV39c5	LMJLV39_SCAF000321:538..4,101(+)	fucose kinase	AFKP80/FKP40	forward
LMJSD75_160010100	L. major strain SD 75.1	LmjSD75_16:163,351..166,914(-)	fucose kinase	AFKP80/FKP40	reverse
LmxM.16.0440	L. mexicana MHOM/GT/2001/U1103	LmxM.16:148560..150053(-)	fucose kinase	AFKP80/FKP40	reverse
LmxM.16.0441	L. mexicana MHOM/GT/2001/U1103	LmxM.16:150158..151231(-)	fucose kinase	AFKP80/FKP40	reverse
LmxM.16.0480	L. mexicana MHOM/GT/2001/U1103	LmxM.16:162,187..165,792(-)	fucose kinase	AFKP80/FKP40	reverse
LPAL13_160008900	L. panamensis MHOM/COL/81/L13	LpaL13_16:130,311..133,994(-)	fucose kinase	AFKP80/FKP40	reverse
LPMP_160480	L. panamensis strain MHOM/PA/94/PSC-1	CP009385:159,868..163,551(-)	fucose kinase	AFKP80/FKP40	reverse
LpyrH10_15_0490	L. pyrrhocoris H10	LpyrH10_15:136,056..140,409(-)	fucose kinase	AFKP80/FKP40	reverse
Lsey_0026_0020	L. seymouri ATCC 30220	Lsey_0026:3,005..6,694(+)	fucose kinase	AFKP80/FKP40	forward
LtaP16.0460	L. tarentolae Parrot-TarII	LtaP16:158,004..161,468(-)	Fucose kinase	AFKP80/FKP40	reverse
LTRL590_160010300	L. tropica L590	LtrL590_16:186,670..189,855(-)	fucose kinase	AFKP80/FKP40	reverse
LTULEM423_160010000	L. turanica strain LEM423	LtuLEM423_16:160620..162752(-)	fucose kinase	AFKP80/FKP40	reverse
LTULEM423_160009800	L. turanica strain LEM423	LtuLEM423_16:159,029..160,159(-)	fucose kinase	AFKP80/FKP40	reverse
*	Leishmania donovani CL-SL	CP029515:152258..148710(-2)	*	AFKP80/FKP40	reverse
*	Leishmania donovani HU3	LdHU3.16:152203..148655(-3)	*	AFKP80/FKP40	reverse
*	Leishmania donovani HU3	LdHU3.16:166473..162925(-1)	*	AFKP80/FKP40	reverse
*	Leishmania donovani strain BHU 1220	CM002156.1:152577..149020(-2)	*	AFKP80/FKP40	reverse
*	Leishmania donovani strain LV9	LdLV9_16_v1_pilon:160847..157299(-1)	*	AFKP80/FKP40	reverse
*	Leishmania donovani strain LV9	LdLV9_16_v1_pilon:175113..171565(-3)	*	AFKP80/FKP40	reverse
LMARLEM2494_160010000	unclassified Leishmania	LMARLEM2494_16:175,981..179,634(-)	fucose kinase	AFKP80/FKP40	reverse
Baya_113_0070	B. ayalai B08-376	Baya_113:24020..24334(-)	hypothetical protein conserved	DPM2	reverse
CFAC1_240040100	C. fasciculata strain Cf-Cl	CfaC1_24:1180904..1181221(-)	Dolichol phosphate-mannose biosynthesis regulatory protein (DPM2)	DPM2	reverse
*	E. monterogeii strain LV88	EmoLV88_15:344250..344485(-)	*	DPM2	reverse
LAEL147_000216700	L. aethiopica L147	LaeL147_15:338898..339215(-)	Dolichol phosphate-mannose biosynthesis regulatory protein (DPM2)	DPM2	reverse
LARLEM1108_150014100	L. arabica strain LEM1108	LarLEM1108_15:352016..352354(-)	Dolichol phosphate-mannose biosynthesis regulatory protein (DPM2)	DPM2	reverse
LARLEM1108_150014300	L. arabica strain LEM1108	LarLEM1108_15:355929..356267(-)	Dolichol phosphate-mannose biosynthesis regulatory protein (DPM2)	DPM2	reverse
LBRM2903_150015300	L. braziliensis MHOM/BR/75/M2903	LbrM2903_15:385447..385788(+)	Dolichol phosphate-mannose biosynthesis regulatory protein (DPM2)	DPM2	forward
LbrM.15.0840	L. braziliensis MHOM/BR/75/M2904	LbrM.15:353289..353633(-)	Dolichol phosphate-mannose biosynthesis regulatory protein (DPM2)	DPM2	reverse
LdBPK_150860.1	L. donovani BPK282A1	Ld15_v01s1:363581..363916(-)	Dolichol phosphate-mannose biosynthesis regulatory protein (DPM2)	DPM2	reverse
LENLEM3045_150014700	L. enriettii strain LEM3045	LenLEM3045_15:356388..356666(-)	Dolichol phosphate-mannose biosynthesis regulatory protein (DPM2)	DPM2	reverse
LGELEM452_150014300	L. gerbilli strain LEM452	LgeLEM452_15:345747..346085(-)	Dolichol phosphate-mannose biosynthesis regulatory protein (DPM2)	DPM2	reverse
LINF_150016100	L. infantum JPCM5	LinJ.15:392113..392448(-)	Dolichol phosphate-mannose biosynthesis regulatory protein (DPM2)	DPM2	reverse
LMJLV39_360007500	L. major strain LV39c5	LmjLV39_15:356625..356963(-)	Dolichol phosphate-mannose biosynthesis regulatory protein (DPM2)	DPM2	reverse
LMJSD75_150014700	L. major strain SD 75.1	LmjSD75_15:345290..345628(-)	Dolichol phosphate-mannose biosynthesis regulatory protein (DPM2)	DPM2	reverse
LmxM.15.0815	L. mexicana MHOM/GT/2001/U1103	LmxM.15:332418..332750(-)	dolichol phosphate-mannose biosynthesis regulatory protein (DPM2)	DPM2	reverse
LPAL13_150013300	L. panamensis MHOM/COL/81/L13	LpaL13_15:303464..303808(-)	Dolichol phosphate-mannose biosynthesis regulatory protein (DPM2)	DPM2	reverse
LPMP_150820	L. panamensis strain MHOM/PA/94/PSC-1	CP009384:362881..363225(-)	dolichol phosphate-mannose biosynthesis regulatory protein	DPM2	reverse
LpyrH10_26_0940	L. pyrrhocoris H10	LpyrH10_26:261234..261594(+)	hypothetical protein conserved	DPM2	forward
Lsey_0087_0110	L. seymouri ATCC 30220	Lsey_0087:50731..51045(-)	hypothetical protein conserved	DPM2	reverse
LtaP15.0810	L. tarentolae Parrot-TarII	LtaP15:329422..329757(-)	Hypothetical protein conserved	DPM2	reverse
LTRL590_150014300	L. tropica L590	LtrL590_15:361051..361389(-)	Dolichol phosphate-mannose biosynthesis regulatory protein (DPM2)	DPM2	reverse
LTULEM423_150013800	L. turanica strain LEM423	LtuLEM423_15:339505..339843(-)	Dolichol phosphate-mannose biosynthesis regulatory protein (DPM2)	DPM2	reverse
*	Leishmania donovani CL-SL	CP029514:377090..376758(-1)	*	DPM2	reverse
*	Leishmania donovani strain BHU 1220	CM002155.1:363916..363584(-3)	*	DPM2	reverse
*	Leishmania donovani strain LV9	LdLV9_15_v1_pilon:383356..383024(-2)	*	DPM2	reverse
LMARLEM2494_150014500	unclassified Leishmania	LMARLEM2494_15:335927..336250(-)	Dolichol phosphate-mannose biosynthesis regulatory protein (DPM2)	DPM2	reverse
Baya_033_0300	B. ayalai B08-376	Baya_033:56510..57316(+)	dolicholphosphate-mannose synthase (DPMS)	DPMS	forward
CFAC1_250008900	C. fasciculata strain Cf-Cl	CfaC1_25:82308..83096(-)	dolicholphosphate-mannose synthase	DPMS	reverse
EMOLV88_360006900	E. monterogeii strain LV88	EmoLV88_36:61330..62118(-)	dolicholphosphate-mannose synthase	DPMS	reverse
LAEL147_000809500	L. aethiopica L147	LaeL147_36:60606..61394(-)	dolicholphosphate-mannose synthase	DPMS	reverse
LARLEM1108_360007300	L. arabica strain LEM1108	LarLEM1108_36:59807..60595(-)	dolicholphosphate-mannose synthase	DPMS	reverse
LBRM2903_350008400	L. braziliensis MHOM/BR/75/M2903	LbrM2903_35:116576..117376(-)	dolicholphosphate-mannose synthase	DPMS	reverse
LbrM.35.0300	L. braziliensis MHOM/BR/75/M2904	LbrM.35:94010..94798(-)	dolicholphosphate-mannose synthase	DPMS	reverse
LdBPK_360240.1	L. donovani BPK282A1	Ld36_v01s1:68442..69230(-)	dolicholphosphate-mannose synthase	DPMS	reverse
LENLEM3045_360007100	L. enriettii strain LEM3045	LenLEM3045_36:52742..53530(-)	dolicholphosphate-mannose synthase	DPMS	reverse
LGELEM452_360007300	L. gerbilli strain LEM452	LgeLEM452_36:58496..59284(-)	dolicholphosphate-mannose synthase	DPMS	reverse
LINF_360007400	L. infantum JPCM5	LinJ.36:73860..74648(-)	dolicholphosphate-mannose synthase	DPMS	reverse
LMJLV39_360007500	L. major strain LV39c5	LmjLV39_36:61050..61838(-)	dolicholphosphate-mannose synthase	DPMS	reverse
LMJSD75_360007300	L. major strain SD 75.1	LmjSD75_36:57192..57980(-)	dolicholphosphate-mannose synthase	DPMS	reverse
LmxM.36.0220	L. mexicana MHOM/GT/2001/U1103	LmxM.20:61762..62550(-)	dolichyl-phosphate beta-D-mannosyltransferase precursor	DPMS	reverse
LPAL13_350007100	L. panamensis MHOM/COL/81/L13	LpaL13_35:57333..58133(-)	dolicholphosphate-mannose synthase	DPMS	reverse
LPMP_350210	L. panamensis strain MHOM/PA/94/PSC-1	CP009404:56558..57346(-)	dolicholphosphate-mannose synthase	DPMS	reverse
LpyrH10_09_0270	L. pyrrhocoris H10	LpyrH10_09:59506..60467(-)	dolicholphosphate-mannose synthase (DPMS)	DPMS	reverse
Lsey_0058_0420	L. seymouri ATCC 30220	Lsey_0058:94042..94830(+)	Dolichyl-phosphate beta-D-mannosyltransferase precursor	DPMS	forward
LtaP36.0200	L. tarentolae Parrot-TarII	LtaP36:65272..66060(-)	Dolichyl-phosphate beta-D-mannosyltransferase precursor	DPMS	reverse
LTRL590_360007400	L. tropica L590	LtrL590_36:55148..55936(-)	dolicholphosphate-mannose synthase	DPMS	reverse
LTULEM423_360007500	L. turanica strain LEM423	LtuLEM423_36:56039..56827(-)	dolicholphosphate-mannose synthase	DPMS	reverse
*	Leishmania donovani CL-SL	CP029535:73043..72258(-3)	*	DPMS	reverse
*	Leishmania donovani HU3	LdHU3.36:78198..77413(-3)	*	DPMS	reverse
*	Leishmania donovani strain BHU 1220	CM002176.1:69230..68445(-2)	*	DPMS	reverse
*	Leishmania donovani strain LV9	LdLV9_36_v1_pilon:71250..70465(-2)	*	DPMS	reverse
LMARLEM2494_360007300	unclassified Leishmania	LMARLEM2494_36:58434..59222(-)	dolicholphosphate-mannose synthase	DPMS	reverse
Baya_150_0060	B. ayalai B08-376	Baya_150:9,189..9,950(+)	N-acetyl-D-glucosaminylphosphatidylinositol de-N-acetylase	GPI12	forward
CFAC1_100006800	C. fasciculata strain Cf-Cl	CfaC1_10:34,947..35,696(+)	N-acetyl-D-acetylglucosaminylphosphatidylinositol deacetylase	GPI12	forward
EMOLV88_090005500	E. monterogeii strain LV88	EmoLV88_09:10,749..11,498(+)	N-acetyl-D-acetylglucosaminylphosphatidylinositol deacetylase	GPI12	forward
LAEL147_000113400	L. aethiopica L147	LaeL147_09:10,243..10,992(+)	N-acetyl-D-acetylglucosaminylphosphatidylinositol deacetylase	GPI12	forward
LARLEM1108_090005700	L. arabica strain LEM1108	LarLEM1108_09:12,248..12,997(+)	N-acetyl-D-acetylglucosaminylphosphatidylinositol deacetylase	GPI12	forward
LBRM2903_090005500	L. braziliensis MHOM/BR/75/M2903	LbrM2903_09:15,408..su16,157(+)	N-acetyl-D-acetylglucosaminylphosphatidylinositol deacetylase	GPI12	forward
LbrM.09.0060	L. braziliensis MHOM/BR/75/M2904	LbrM.09:12,666..13,415(+)	N-acetyl-D-glucosaminylphosphatidylinositol de-N-acetylase	GPI12	forward
LdBPK_090060.1	L. donovani BPK282A1	Ld09_v01s1:15,768..16,517(+)	N-acetyl-D-glucosaminylphosphatidylinositol de-N-acetylase	GPI12	forward
LENLEM3045_090005600	L. enriettii strain LEM3045	LenLEM3045_09:19,063..19,812(+)	N-acetyl-D-acetylglucosaminylphosphatidylinositol deacetylase	GPI12	forward
LGELEM452_090005700	L. gerbilli strain LEM452	LgeLEM452_09:12,271..13,020(+)	N-acetyl-D-acetylglucosaminylphosphatidylinositol deacetylase	GPI12	forward
LINF_090005500	L. infantum JPCM5	LinJ.09:11,628..12,377(+)	N-acetyl-D-acetylglucosaminylphosphatidylinositol deacetylase	GPI12	forward
LMJLV39_090005600	L. major strain LV39c5	LmjLV39_09:10,198..10,947(+)	N-acetyl-D-acetylglucosaminylphosphatidylinositol deacetylase	GPI12	forward
LMJSD75_090005600	L. major strain SD 75.1	LmjSD75_09:10,258..11,007(+)	N-acetyl-D-acetylglucosaminylphosphatidylinositol deacetylase	GPI12	forward
LmxM.09.0040	L. mexicana MHOM/GT/2001/U1103	LmxM.09:10,515..11,264(+)	N-acetylglucosaminyl-phosphatidylinositol deacetylase	GPI12	forward
LPAL13_090005500	L. panamensis MHOM/COL/81/L13	LpaL13_09:11,920..12,669(+)	N-acetyl-D-acetylglucosaminylphosphatidylinositol deacetylase	GPI12	forward
LPMP_090060	L. panamensis strain MHOM/PA/94/PSC-1	CP009378:10,117..10,866(+)	N-acetyl-D- acetylglucosaminylphosphatidylinositol deacetylase	GPI12	forward
LpyrH10_16_0070	L. pyrrhocoris H10	LpyrH10_16:9,717..10,562(+)	N-acetylglucosaminyl-phosphatidylinositol deacetylase	GPI12	forward
Lsey_0391_0030	L. seymouri ATCC 30220	Lsey_0391:5,093..5,842(+)	N-acetylglucosaminyl-phosphatidylinositol deacetylase	GPI12	forward
LtaP09.0060	L. tarentolae Parrot-TarII	LtaP09:11,141..11,890(+)	N-acetyl-D-acetylglucosaminylphosphatidylinositol deacetylase	GPI12	forward
LTRL590_090005600	L. tropica L590	LtrL590_09:10,235..10,984(+)	N-acetyl-D-acetylglucosaminylphosphatidylinositol deacetylase	GPI12	forward
LTULEM423_090005600	L. turanica strain LEM423	LtuLEM423_09:11,999..12,748(+)	N-acetyl-D-acetylglucosaminylphosphatidylinositol deacetylase	GPI12	forward
*	Leishmania donovani CL-SL	CP029508:10572..11318(3)	*	GPI12	forward
*	Leishmania donovani HU3	LdHU3.09:10146..10892(3)	*	GPI12	forward
*	Leishmania donovani strain BHU 1220	CM002149.1:15768..16514(3)	*	GPI12	forward
*	Leishmania donovani strain LV9	LdLV9_09_v1_pilon:19074..19820(3)	*	GPI12	forward
LMARLEM2494_090005700	unclassified Leishmania	LMARLEM2494_09:10,692..11,441(+)	N-acetyl-D-acetylglucosaminylphosphatidylinositol deacetylase	GPI12	forward
Baya_006_0190	B. ayalai B08-376	Baya_006:54,623..55,805(+)	ethanolamine phosphotransferase	GPI13	forward
Baya_006_0200	B. ayalai B08-376	Baya_006:55,860..57,680(+)	Hypothetical protein, conserved	GPI13	forward
CFAC1_210011600	C. fasciculata strain Cf-Cl	CfaC1_21:152,053..154,965(+)	ethanolamine phosphotransferase	GPI13	forward
EMOLV88_350056700	E. monterogeii strain LV88	EmoLV88_35:1,972,385..1,975,252(-)	ethanolamine phosphotransferase	GPI13	reverse
LARLEM1108_240008200	L. arabica strain LEM1108	LarLEM1108_24:103,519..106,443(+)	ethanolamine phosphotransferase	GPI13	forward
LBRM2903_240008400	L. braziliensis MHOM/BR/75/M2903	LbrM2903_24:101,591..102,955(+)	ethanolamine phosphotransferase	GPI13	forward
LBRM2903_240008500	L. braziliensis MHOM/BR/75/M2903	LbrM2903_24:103,018..104,514(+)	ethanolamine phosphotransferase	GPI13	forward
LbrM.24.0340	L. braziliensis MHOM/BR/75/M2904	LbrM.24:104,198..107,122(+)	GPI ethanolamine phosphate transferase 3	GPI13	forward
LdBPK_240330.1	L. donovani BPK282A1	Ld24_v01s1:101,449..104,382(+)	GPI ethanolamine phosphate transferase 3	GPI13	forward
LENLEM3045_240008400	L. enriettii strain LEM3045	LenLEM3045_24:109,041..111,971(+)	ethanolamine phosphotransferase	GPI13	forward
LGELEM452_240008400	L. gerbilli strain LEM452	LgeLEM452_24:105,488..108,409(+)	ethanolamine phosphotransferase	GPI13	forward
LINF_240008100	L. infantum JPCM5	LinJ.24:102,364..105,297(+)	ethanolamine phosphotransferase	GPI13	forward
LMJLV39_240008600	L. major strain LV39c5	LmjLV39_24:120,490..123,411(+)	ethanolamine phosphotransferase	GPI13	forward
LMJSD75_240008300	L. major strain SD 75.1	LmjSD75_24:103,371..106,292(+)	ethanolamine phosphotransferase	GPI13	forward
LmxM.24.0340	L. mexicana MHOM/GT/2001/U1103	LmxM.24:98,694..101,621(+)	GPI ethanolamine phosphate transferase 3	GPI13	forward
LPAL13_240008500	L. panamensis MHOM/COL/81/L13	LpaL13_24:104,552..107,476(+)	ethanolamine phosphotransferase	GPI13	forward
LPMP_240330	L. panamensis strain MHOM/PA/94/PSC-1	CP009393:103,099..105,918(+)	ethanolamine phosphotransferase	GPI13	forward
LpyrH10_11_0350	L. pyrrhocoris H10	LpyrH10_11:95,451..98,380(+)	ethanolamine phosphotransferase	GPI13	forward
Lsey_0036_0160	L. seymouri ATCC 30220	Lsey_0036:58,317..61,202(+)	ethanolamine phosphotransferase	GPI13	forward
LtaP24.0330	L. tarentolae Parrot-TarII	LtaP24:105,685..108,615(+)	Hypothetical protein, conserved	GPI13	forward
LTRL590_240008400	L. tropica L590	LtrL590_24:98,544..101,519(+)	ethanolamine phosphotransferase	GPI13	forward
LTULEM423_240008200	L. turanica strain LEM423	LtuLEM423_24:104,255..107,179(+)	ethanolamine phosphotransferase	GPI13	forward
*	Leishmania donovani CL-SL	CP029523:103414..106329(1)	*	GPI13	forward
*	Leishmania donovani HU3	LdHU3.24:102840..105755(3)	*	GPI13	forward
*	Leishmania donovani strain BHU 1220	CM002164.1:101449..104364(1)	*	GPI13	forward
*	Leishmania donovani strain LV9	LdLV9_24_v1_pilon:107629..110544(1)	*	GPI13	forward
LMARLEM2494_240008700	unclassified Leishmania	LMARLEM2494_24:107,756..110,722(+)	ethanolamine phosphotransferase	GPI13	forward
Baya_002_1130	B. ayalai B08-376	Baya_002:294,535..295,899(+)	mannosyltransferase	GPI14	forward
CFAC1_260042900	C. fasciculata strain Cf-Cl	CfaC1_26:1,045,276..1,046,574(+)	mannosyltransferase	GPI14	forward
EMOLV88_300025400	E. monterogeii strain LV88	EmoLV88_30:795,766..797,064(+)	mannosyltransferase	GPI14	forward
LAEL147_000567700	L. aethiopica L147	LaeL147_30:731,359..732,657(+)	mannosyltransferase	GPI14	forward
LARLEM1108_300026000	L. arabica strain LEM1108	LarLEM1108_30:712,561..713,859(+)	mannosyltransferase	GPI14	forward
LBRM2903_300025700	L. braziliensis MHOM/BR/75/M2903	LbrM2903_30:716,906..718,204(+)	mannosyltransferase	GPI14	forward
LbrM.30.1970	L. braziliensis MHOM/BR/75/M2904	LbrM.30:670,396..671,694(+)	mannosyltransferase	GPI14	forward
LdBPK_302030.1	L. donovani BPK282A1	Ld30_v01s1:732,403..733,701(+)	mannosyltransferase	GPI14	forward
LENLEM3045_300025900	L. enriettii strain LEM3045	LenLEM3045_30:705,208..706,506(+)	mannosyltransferase	GPI14	forward
LGELEM452_300026400	L. gerbilli strain LEM452	LgeLEM452_30:735,529..736,827(+)	mannosyltransferase	GPI14	forward
LINF_300025400	L. infantum JPCM5	LinJ.30:718,995..720,293(+)	mannosyltransferase	GPI14	forward
LMJLV39_300026900	L. major strain LV39c5	LmjLV39_30:723,666..724,964(+)	mannosyltransferase	GPI14	forward
LMJSD75_300026800	L. major strain SD 75.1	LmjSD75_30:717,357..718,655(+)	mannosyltransferase	GPI14	forward
LmxM.29.2030	L. mexicana MHOM/GT/2001/U1103	LmxM.29:707,046..708,344(+)	mannosyltransferase	GPI14	forward
LPAL13_300024000	L. panamensis MHOM/COL/81/L13	LpaL13_30:640,659..641,957(+)	mannosyltransferase	GPI14	forward
LPMP_301980	L. panamensis strain MHOM/PA/94/PSC-1	CP009399:686,934..688,232(+)	mannosyltransferase	GPI14	forward
LpyrH10_04_4700	L. pyrrhocoris H10	LpyrH10_04:1,288,967..1,290,562(+)	mannosyltransferase	GPI14	forward
Lsey_0009_0100	L. seymouri ATCC 30220	Lsey_0009:34,871..36,169(+)	mannosyltransferase	GPI14	forward
LtaP30.2030	L. tarentolae Parrot-TarII	LtaP30:744,000..745,298(+)	Mannosyltransferase	GPI14	forward
LTRL590_300025700	L. tropica L590	LtrL590_30:712,450..713,748(+)	mannosyltransferase	GPI14	forward
LTULEM423_300026000	L. turanica strain LEM423	LtuLEM423_30:715,484..716,782(+)	mannosyltransferase	GPI14	forward
*	Leishmania donovani CL-SL	CP029529:718605..719900(3)	*	GPI14	forward
*	Leishmania donovani HU3	LdHU3.30:769903..771195(1)	*	GPI14	forward
*	Leishmania donovani strain BHU 1220	CM002170.1:732403..733698(1)	*	GPI14	forward
*	Leishmania donovani strain LV9	LdLV9_30_v1_pilon:755097..756392(3)	*	GPI14	forward
LMARLEM2494_300025800	unclassified Leishmania	LMARLEM2494_30:706,614..707,912(+)	mannosyltransferase	GPI14	forward
CFAC1_220007100	C. fasciculata strain Cf-Cl	CfaC1_22:23,588..24,889(-)	beta galactofuranosyl transferase	LPG1	reverse
EMOLV88_250005000	E. monterogeii strain LV88	EmoLV88_25:3,643..4,920(-)	beta-galactofuranosyltransferase-like protein	LPG1	reverse
LAEL147_000399400	L. aethiopica L147	LaeL147_25:5,596..6,900(-)	beta-galactofuranosyltransferase-like protein	LPG1	reverse
LARLEM1108_250005100	L. arabica strain LEM1108	LarLEM1108_25:8,265..9,569(-)	beta-galactofuranosyltransferase-like protein	LPG1	reverse
LBRM2903_250005000	L. braziliensis MHOM/BR/75/M2903	LbrM2903_25:6,782..8,071(-)	beta-galactofuranosyltransferase-like protein	LPG1	reverse
LbrM.25.0010	L. braziliensis MHOM/BR/75/M2904	LbrM.25:3,926..5,215(-)	beta galactofuranosyl transferase	LPG1	reverse
LdBPK_250010.1	L. donovani BPK282A1	Ld25_v01s1:3,594..4,898(-)	beta galactofuranosyl transferase	LPG1	reverse
LENLEM3045_250005000	L. enriettii strain LEM3045	LenLEM3045_25:3,066..4,388(-)	beta-galactofuranosyltransferase-like protein	LPG1	reverse
LGELEM452_250005100	L. gerbilli strain LEM452	LgeLEM452_25:7,443..8,747(-)	beta-galactofuranosyltransferase-like protein	LPG1	reverse
LINF_250005000	L. infantum JPCM5	LinJ.25:3,927..5,231(-)	beta galactofuranosyl transferase	LPG1	reverse
LMJLV39_250005100	L. major strain LV39c5	LmjLV39_25:9,402..10,706(-)	beta-galactofuranosyltransferase-like protein	LPG1	reverse
LMJSD75_250005000	L. major strain SD 75.1	LmjSD75_25:2,092..3,396(-)	beta-galactofuranosyltransferase-like protein	LPG1	reverse
LmxM.25.0010	L. mexicana MHOM/GT/2001/U1103	LmxM.25:9,595..10,899(-)	beta galactofuranosyl transferase	LPG1	reverse
LPAL13_250005000	L. panamensis MHOM/COL/81/L13	LpaL13_25:4,699..5,988(-)	beta-galactofuranosyltransferase-like protein	LPG1	reverse
LPMP_250020	L. panamensis strain MHOM/PA/94/PSC-1	CP009394:4,967..6,256(-)	beta galactofuranosyl transferase	LPG1	reverse
LpyrH10_10_0020	L. pyrrhocoris H10	LpyrH10_10:4,127..5,659(-)	beta galactofuranosyl transferase	LPG1	reverse
Lsey_0027_0550	L. seymouri ATCC 30220	Lsey_0027:135,437..136,765(+)	beta galactofuranosyl transferase	LPG1	forward
Lsey_0688_0010	L. seymouri ATCC 30220	Lsey_0688:357..1,427(-)	beta galactofuranosyl transferase	LPG1	reverse
LtaP25.0010	L. tarentolae Parrot-TarII	LtaP25:11,110..12,771(-)	Beta galactofuranosyl glycosyle transferase	LPG1	reverse
LTRL590_250005400	L. tropica L590	LtrL590_25:7362..8666(-)	Beta-galactofuranosyltransferase-like protein	LPG1	reverse
LTULEM423_250005100	L. turanica strain LEM423	LtuLEM423_25:1,987..3,291(-)	beta-galactofuranosyltransferase-like protein	LPG1	reverse
*	Leishmania donovani CL-SL	CP029524:5611..4310(-3)	*	LPG1	reverse
*	Leishmania donovani HU3	LdHU3.25:5131..3830(-1)	*	LPG1	reverse
*	Leishmania donovani strain BHU 1220	CM002165.1:4898..3597(-3)	*	LPG1	reverse
*	Leishmania donovani strain LV9	LdLV9_25_v1_pilon:6167..4866(-1)	*	LPG1	reverse
LMARLEM2494_250005000	unclassified Leishmania	LMARLEM2494_25:4,743..6,065(-)	beta-galactofuranosyltransferase-like protein	LPG1	reverse
Baya_022_0670	B. ayalai B08-376	Baya_022:156,259..157,233(-)	lipophosphoglycan biosynthetic protein	LPG2	reverse
CFAC1_290060700	C. fasciculata strain Cf-Cl	CfaC1_29:1,740,579..1,741,658(+)	lipophosphoglycan biosynthetic protein	LPG2	forward
EMOLV88_340032200	E. monterogeii strain LV88	EmoLV88_34:1,120,851..1,121,897(+)	lipophosphoglycan biosynthetic protein	LPG2	forward
LAEL147_000734600	L. aethiopica L147	LaeL147_34:1,190,296..1,191,321(+)	lipophosphoglycan biosynthetic protein	LPG2	forward
LARLEM1108_340031300	L. arabica strain LEM1108	LarLEM1108_34:1,037,526..1,038,551(+)	lipophosphoglycan biosynthetic protein	LPG2	forward
LBRM2903_200039100	L. braziliensis MHOM/BR/75/M2903	LbrM2903_20.1:1,346,528..1,347,553(+)	lipophosphoglycan biosynthetic protein	LPG2	forward
LbrM.20.2700	L. braziliensis MHOM/BR/75/M2904	LbrM.20.1:1,098,599..1,099,624(+)	lipophosphoglycan biosynthetic protein	LPG2	forward
LdBPK_044290.1	L. donovani BPK282A1	Ld34_v01s1:1,703,183..1,704,208(-)	hypothetical protein, conserved	LPG2	reverse
LENLEM3045_340032900	L. enriettii strain LEM3045	LenLEM3045_34:1,072,693..1,073,721(+)	lipophosphoglycan biosynthetic protein	LPG2	forward
LGELEM452_340030300	L. gerbilli strain LEM452	LgeLEM452_34:1,017,355..1,018,380(+)	lipophosphoglycan biosynthetic protein	LPG2	forward
*	L. infantum JPCM5	LinJ.34:1,399,353..1,400,375(+)	*	LPG2	forward
LINF_340037800	L. infantum JPCM5	LinJ.34:1,379,743..1,380,768(+)	lipophosphoglycan biosynthetic protein	LPG2	forward
LMJLV39_340036900	L. major strain LV39c5	LmjLV39_34:1,236,798..1,237,823(+)	lipophosphoglycan biosynthetic protein	LPG2	forward
LMJSD75_340037100	L. major strain SD 75.1	LmjSD75_34:1,185,547..1,186,572(+)	lipophosphoglycan biosynthetic protein	LPG2	forward
LmxM.33.3120	L. mexicana MHOM/GT/2001/U1103	LmxM.33:1,197,243..1,198,268(+)	lipophosphoglycan biosynthetic protein	LPG2	forward
LPAL13_000010300	L. panamensis MHOM/COL/81/L13	LPAL13_SCAF000051:15,274..16,299(+)	lipophosphoglycan biosynthetic protein	LPG2	forward
LPMP_202820	L. panamensis strain MHOM/PA/94/PSC-1	CP009389:1,249,976..1,251,019(+)	lipophosphoglycan biosynthetic protein	LPG2	forward
LpyrH10_05_3330	L. pyrrhocoris H10	LpyrH10_05:1,081,680..1,082,993(+)	lipophosphoglycan biosynthetic protein	LPG2	forward
Lsey_0158_0230	L. seymouri ATCC 30220	Lsey_0158:56,621..57,634(+)	lipophosphoglycan biosynthetic protein	LPG2	forward
LtaP34.3030	L. tarentolae Parrot-TarII	LtaP34:1,231,344..1,232,369(+)	Lipophosphoglycan biosynthetic protein	LPG2	forward
LTRL590_340036100	L. tropica L590	LtrL590_34:1,212,269..1,213,294(+)	lipophosphoglycan biosynthetic protein	LPG2	forward
LTULEM423_340030500	L. turanica strain LEM423	LtuLEM423_34:1,039,543..1,040,568(+)	lipophosphoglycan biosynthetic protein	LPG2	forward
*	Leishmania donovani CL-SL	CP029533:1341296..1342318(2)	*	LPG2	forward
*	Leishmania donovani HU3	LdHU3.34:1442586..1443608(3)	*	LPG2	forward
*	Leishmania donovani strain BHU 1220	CM002174.1:1704208..1703186(-2)	*	LPG2	reverse
*	Leishmania donovani strain LV9	LdLV9_34_v1_pilon:1387072..1388094(1)	*	LPG2	forward
LMARLEM2494_340034800	unclassified Leishmania	LMARLEM2494_34:1,163,311..1,164,339(+)	lipophosphoglycan biosynthetic protein	LPG2	forward
Baya_199_0040	B. ayalai B08-376	Baya_199:9007..11328(+)	lipophosphoglycan biosynthetic protein	LPG3	forward
CFAC1_100018800	C. fasciculata strain Cf-Cl	CfaC1_10:391,778..394,081(+)	heat shock protein 90,	LPG3	forward
EMOLV88_360066300	E. monterogeii strain LV88	EmoLV88_36:2,396,513..2,398,831(+)	heat shock protein 90	LPG3	forward
LAEL147_000522500	L. aethiopica L147	LaeL147_29:278,314..280,629(-)	heat shock protein 90	LPG3	reverse
LARLEM1108_290013200	L. arabica strain LEM1108	LarLEM1108_29:278,304..280,619(-)	heat shock protein 90	LPG3	reverse
LBRM2903_290014100	L. braziliensis MHOM/BR/75/M2903	LbrM2903_29:301,378..303,849(-)	heat shock protein 90	LPG3	reverse
LbrM.29.0780	L. braziliensis MHOM/BR/75/M2904	LbrM.29:277,621..279,984(-)	heat shock protein 90	LPG3	reverse
LdBPK_290790.1	L. donovani BPK282A1	Ld29_v01s1:282,438..284,753(-)	heat shock protein 90	LPG3	reverse
LENLEM3045_290013200	L. enriettii strain LEM3045	LenLEM3045_29:269,464..271,776(-)	heat shock protein 90	LPG3	reverse
LGELEM452_290013000	L. gerbilli strain LEM452	LgeLEM452_29:278,835..281,150(-)	heat shock protein 90	LPG3	reverse
LINF_290012700	L. infantum JPCM5	LinJ.29:276,994..279,309(-)	heat shock protein 90	LPG3	reverse
LMJLV39_290013100	L. major strain LV39c5	LmjLV39_29:277,851..280,166(-)	heat shock protein 90	LPG3	reverse
LMJSD75_290013100	L. major strain SD 75.1	LmjSD75_29:276,478..278,793(-)	heat shock protein 90	LPG3	reverse
LmxM.08_29.0760	L. mexicana MHOM/GT/2001/U1103	LmxM.08:875,981..878,296(+)	heat shock protein 90	LPG3	forward
LPAL13_290011700	L. panamensis MHOM/COL/81/L13	LpaL13_29:216,755..219,115(-)	heat shock protein 90	LPG3	reverse
LPMP_290750	L. panamensis strain MHOM/PA/94/PSC-1	CP009398:272,879..275,239(-)	lipophosphoglycan biosynthetic protein	LPG3	reverse
LpyrH10_08_0910	L. pyrrhocoris H10	LpyrH10_08:280,238..282,715(-)	heat shock protein 90	LPG3	reverse
Lsey_0016_0150	L. seymouri ATCC 30220	Lsey_0016:33,575..35,845(-)	heat shock protein 90	LPG3	reverse
LtaP29.0800	L. tarentolae Parrot-TarII	LtaP29:268,071..270,440(-)	Lipophosphoglycan biosynthetic protein	LPG3	reverse
LTRL590_290013400	L. tropica L590	LtrL590_29:293,732..296,047(-)	heat shock protein 90	LPG3	reverse
LTULEM423_290012900	L. turanica strain LEM423	LtuLEM423_29:276,387..278,702(-)	heat shock protein 90	LPG3	reverse
*	Leishmania donovani CL-SL	CP029528:278813..276570(-3)	*	LPG3	reverse
*	Leishmania donovani HU3	LdHU3.29:278611..276368(-1)	*	LPG3	reverse
*	Leishmania donovani strain BHU 1220	CM002169.1:284583..282340(-2)	*	LPG3	reverse
*	Leishmania donovani strain LV9	LdLV9_29_v1_pilon:281458..279215(-2)	*	LPG3	reverse
LMARLEM2494_290012800	unclassified Leishmania	LMARLEM2494_29:266,208..268,496(-)	heat shock protein 90	LPG3	reverse
CFAC1_210012000	C. fasciculata strain Cf-Cl	CfaC1_21:161557..162897(+)	UDP-galactose transporter	LPG5A	forward
CFAC1_210012100	C. fasciculata strain Cf-Cl	CfaC1_21:164890..166179(+)	UDP-galactose transporter	LPG5A	forward
EMOLV88_350056500	E. monterogeii strain LV88	EmoLV88_35:1967138..1968487(-)	UDP-galactose transporter	LPG5A	reverse
EMOLV88_360059700	E. monterogeii strain LV88	EmoLV88_36:2056481..2057320(-)	UDP-galactose transporter	LPG5A	reverse
LAEL147_000377100	L. aethiopica L147	LaeL147_24:107735..109090(+)	UDP-galactose transporter	LPG5A	forward
LARLEM1108_200016500	L. arabica strain LEM1108	LarLEM1108_20:438372..439508(+)	UDP-galactose transporter	LPG5A	forward
LARLEM1108_240008400	L. arabica strain LEM1108	LarLEM1108_24:111281..112636(+)	UDP-galactose transporter	LPG5A	forward
LBRM2903_240009500	L. braziliensis MHOM/BR/75/M2903	LbrM2903_24:161744..162640(+)	UDP-galactose transporter	LPG5A	forward
LBRM2903_240009600	L. braziliensis MHOM/BR/75/M2903	LbrM2903_24:162697..163098(+)	UDP-galactose transporter	LPG5A	forward
LbrM.24.0360	L. braziliensis MHOM/BR/75/M2904	LbrM.24:113065..114420(+)	UDP-galactose transporter	LPG5A	forward
LbrM.24.0440	L. braziliensis MHOM/BR/75/M2904	LbrM.24:147241..148596(+)	UDP-galactose transporter	LPG5A	forward
LENLEM3045_200016400	L. enriettii strain LEM3045	LenLEM3045_20:420932..421924(+)	UDP-galactose transporter	LPG5A	forward
LENLEM3045_240008600	L. enriettii strain LEM3045	LenLEM3045_24:116126..117490(+)	UDP-galactose transporter	LPG5A	forward
LGELEM452_200016200	L. gerbilli strain LEM452	LgeLEM452_20:433275..434054(+)	UDP-galactose transporter	LPG5A	forward
LGELEM452_240008600	L. gerbilli strain LEM452	LgeLEM452_24:113149..114558(+)	UDP-galactose transporter	LPG5A	forward
LINF_200015600	L. infantum JPCM5	LinJ.20:440010..441086(+)	UDP-galactose transporter	LPG5A	forward
LINF_240008300	L. infantum JPCM5	LinJ.24:110268..111674(+)	UDP-galactose transporter	LPG5A	forward
LINF_240008400	L. infantum JPCM5	LinJ.24:117784..119139(+)	UDP-galactose transporter	LPG5A	forward
LMJLV39_240008900	L. major strain LV39c5	LmjLV39_24:128277..129632(+)	UDP-galactose transporter	LPG5A	forward
LMJSD75_240008600	L. major strain SD 75.1	LmjSD75_24:111161..112516(+)	UDP-galactose transporter	LPG5A	forward
LmxM.24.0360	L. mexicana MHOM/GT/2001/U1103	LmxM.24:106630..108042(+)	UDP-galactose transporter	LPG5A	forward
LmxM.24.0365	L. mexicana MHOM/GT/2001/U1103	LmxM.24:113481..114836(+)	UDP-galactose transporter	LPG5A	forward
LPAL13_240008800	L. panamensis MHOM/COL/81/L13	LpaL13_24:114052..115407(+)	UDP-galactose transporter	LPG5A	forward
LPMP_240420	L. panamensis strain MHOM/PA/94/PSC-1	CP009393:147,142..148,497(+)	Cmp-sialic acid transporter	LPG5A	forward
LpyrH10_11_0390	L. pyrrhocoris H10	LpyrH10_11:104495..106108(+)	CMP-sialic acid transporter	LPG5A	forward
LpyrH10_11_0400	L. pyrrhocoris H10	LpyrH10_11:107143..108860(+)	CMP-sialic acid transporter	LPG5A	forward
LpyrH10_11_0410	L. pyrrhocoris H10	LpyrH10_11:110332..111612(+)	CMP-sialic acid transporter	LPG5A	forward
Lsey_0036_0200	L. seymouri ATCC 30220	Lsey_0036:67539..68864(+)	CMP-sialic acid transporter	LPG5A	forward
LtaP24.0350	L. tarentolae Parrot-TarII	LtaP24:114014..115378(+)	Cmp-sialic acid transporter	LPG5A	forward
LTRL590_000011800	L. tropica L590	LTRL590_SCAF000058:1..1280(-)	UDP-galactose transporter	LPG5A	reverse
LTULEM423_240008400	L. turanica strain LEM423	LtuLEM423_24:111692..113101(+)	UDP-galactose transporter	LPG5A	reverse
LTULEM423_200015900	L. turanica strain LEM423	LtuLEM423_20:424476..425135(+)	UDP-galactose transporter	LPG5A	forward
*	Leishmania donovani CL-SL	CP029523:111029..112723(2)	*	LPG5A	forward
*	Leishmania donovani CL-SL	CP029523:118556..120199(2)	*	LPG5A	forward
*	Leishmania donovani HU3	LdHU3.24:110451..112145(3)	*	LPG5A	forward
*	Leishmania donovani HU3	LdHU3.24:117839..119614(2)	*	LPG5A	forward
*	Leishmania donovani strain BHU 1220	CM002160.1:453253..454158(1)	*	LPG5A	forward
*	Leishmania donovani strain LV9	LdLV9_24_v1_pilon:115239..116933(3)	*	LPG5A	forward
*	Leishmania donovani strain LV9	LdLV9_24_v1_pilon:122759..124402(2)	*	LPG5A	forward
LMARLEM2494_200015800	unclassified Leishmania	LMARLEM2494_20:430507..431841(+)	UDP-galactose transporter	LPG5A	forward
CFAC1_140010500	C. fasciculata strain Cf-Cl	CfaC1_14:151,292..152,881(-)	UDP-galactose transporter	LPG5B	reverse
EMOLV88_180008700	E. monterogeii strain LV88	EmoLV88_18:177,971..179,653(-)	UDP-galactose transporter	LPG5B	reverse
LAEL147_000262300	L. aethiopica L147	LaeL147_18:172,979..174,667(-)	UDP-galactose transporter	LPG5B	reverse
LARLEM1108_180009200	L. arabica strain LEM1108	LarLEM1108_18:164,454..166,139(-)	UDP-galactose transporter	LPG5B	reverse
LBRM2903_180009200	L. braziliensis MHOM/BR/75/M2903	LbrM2903_18:200,501..202,180(-)	UDP-galactose transporter	LPG5B	reverse
LbrM.18.0420	L. braziliensis MHOM/BR/75/M2904	LbrM.18:166,721..168,400(-)	UDP-galactose transporter	LPG5B	reverse
LdBPK_180400.1	L. donovani BPK282A1	Ld18_v01s1:166,729..168,420(-)	UDP-galactose transporter	LPG5B	reverse
LENLEM3045_180009600	L. enriettii strain LEM3045	LenLEM3045_18:169,727..171,409(-)	UDP-galactose transporter	LPG5B	reverse
LGELEM452_180009100	L. gerbilli strain LEM452	LgeLEM452_18:171,495..173,180(-)	UDP-galactose transporter	LPG5B	reverse
LINF_180009000	L. infantum JPCM5	LinJ.18:163,580..165,271(-)	UDP-galactose transporter	LPG5B	reverse
LMJLV39_180009400	L. major strain LV39c5	LmjLV39_18:165,802..167,487(-)	UDP-galactose transporter	LPG5B	reverse
LMJSD75_180009300	L. major strain SD 75.1	LmjSD75_18:165,245..166,930(-)	UDP-galactose transporter	LPG5B	reverse
LmxM.18.0400	L. mexicana MHOM/GT/2001/U1103	LmxM.18:162,968..164,656(-)	UDP-galactose transporter	LPG5B	reverse
LPAL13_180008900	L. panamensis MHOM/COL/81/L13	LpaL13_18:140,152..141,831(-)	UDP-galactose transporter	LPG5B	reverse
LPMP_180390	L. panamensis strain MHOM/PA/94/PSC-1	CP009387:159,512..161,191(-)	UDP-galactose transporter	LPG5B	reverse
LpyrH10_13_0540	L. pyrrhocoris H10	LpyrH10_13:133,046..135,506(-)	UDP-galactose transporter	LPG5B	reverse
Lsey_0236_0140	L. seymouri ATCC 30220	Lsey_0236:35,486..37,105(-)	UDP-galactose transporter	LPG5B	reverse
LtaP18.0420	L. tarentolae Parrot-TarII	LtaP18:164,730..166,412(-)	Hypothetical protein, conserved	LPG5B	reverse
LTRL590_180009300	L. tropica L590	LtrL590_18:175,546..177,234(-)	UDP-galactose transporter	LPG5B	reverse
LTULEM423_180009100	L. turanica strain LEM423	LtuLEM423_18:166,949..168,634(-)	UDP-galactose transporter	LPG5B	reverse
*	Leishmania donovani CL-SL	CP029517:165826..164138(-3)	*	LPG5B	reverse
*	Leishmania donovani HU3	LdHU3.18:165380..163692(-1)	*	LPG5B	reverse
*	Leishmania donovani strain BHU 1220	CM002158.1:168420..166732(-3)	*	LPG5B	reverse
*	Leishmania donovani strain LV9	LdLV9_18_v1_pilon:168858..167170(-3)	*	LPG5B	reverse
LMARLEM2494_180009200	unclassified Leishmania	LMARLEM2494_18:168,019..169,707(-)	UDP-galactose transporter	LPG5B	reverse
Baya_034_0260	B. ayalai B08-376	Baya_034:74,071..75,351(+)	phosphatidylinositolN-acetylglucosaminyltransfe ra sesubunit c	PASC	forward
CFAC1_250027400	C. fasciculata strain Cf-Cl	CfaC1_25:624,217..625,410(-)	phosphatidylinositolN-acetylglucosaminyltransfe ra sesubunit c	PASC	reverse
EMOLV88_360022300	E. monterogeii strain LV88	EmoLV88_36:662,289..663,449(-)	phosphatidylinositolN-acetylglucosaminyltransfe ra sesubunit c	PASC	reverse
LAEL147_000826000	L. aethiopica L147	LaeL147_36:661,316..662,479(-)	phosphatidylinositolN-acetylglucosaminyltransfe ra sesubunit c	PASC	reverse
LARLEM1108_360023200	L. arabica strain LEM1108	LarLEM1108_36:654,973..656,136(-)	phosphatidylinositolN-acetylglucosaminyltransfe ra sesubunit c	PASC	reverse
LBRM2903_350025300	L. braziliensis MHOM/BR/75/M2903	LbrM2903_35:752,882..754,042(-)	phosphatidylinositolN-acetylglucosaminyltransfe ra sesubunit c	PASC	reverse
LbrM.35.1900	L. braziliensis MHOM/BR/75/M2904	LbrM.35:697,973..699,133(-)	phosphatidylinositolN-acetylglucosaminyltransfe ra sesubunit c	PASC	reverse
LdBPK_361790.1	L. donovani BPK282A1	Ld36_v01s1:677,276..678,439(-)	phosphatidylinositolN-acetylglucosaminyltransfe ra sesubunit c	PASC	reverse
LENLEM3045_360023200	L. enriettii strain LEM3045	LenLEM3045_36:641,363..642,526(-)	phosphatidylinositolN-acetylglucosaminyltransfe ra sesubunit c	PASC	reverse
LGELEM452_360022900	L. gerbilli strain LEM452	LgeLEM452_36:645,724..646,887(-)	phosphatidylinositolN-acetylglucosaminyltransfe ra sesubunit c	PASC	reverse
LINF_360023500	L. infantum JPCM5	LinJ.36:671,944..673,107(-)	phosphatidylinositolN-acetylglucosaminyltransfe ra sesubunit c	PASC	reverse
LMJLV39_360023600	L. major strain LV39c5	LmjLV39_36:663,182..664,345(-)	phosphatidylinositolN-acetylglucosaminyltransfe ra sesubunit c	PASC	reverse
LMJSD75_360023400	L. major strain SD 75.1	LmjSD75_36:650,193..651,356(-)	phosphatidylinositolN-acetylglucosaminyltransfe ra sesubunit c	PASC	reverse
LmxM.36.1710	L. mexicana MHOM/GT/2001/U1103	LmxM.20:658,019..659,179(-)	phosphatidylinositolN-acetylglucosaminyltransfe ra sesubunit c	PASC	reverse
LPAL13_350023600	L. panamensis MHOM/COL/81/L13	LpaL13_35:640,385..641,545(-)	phosphatidylinositolN-acetylglucosaminyltransfe ra sesubunit c	PASC	reverse
LPMP_351760	L. panamensis strain MHOM/PA/94/PSC-1	CP009404:642,438..643,598(-)	phosphatidylinositolN-acetylglucosaminyltransfe ra sesubunit c	PASC	reverse
LpyrH10_09_1990	L. pyrrhocoris H10	LpyrH10_09:557,774..559,009(-)	phosphatidylinositolN-acetylglucosaminyltransfe ra sesubunit c	PASC	reverse
Lsey_0056_0220	L. seymouri ATCC 30220	Lsey_0056:70,952..72,145(-)	phosphatidylinositolN-acetylglucosaminyltransfe ra sesubunit c	PASC	reverse
LtaP36.1700	L. tarentolae Parrot-TarII	LtaP36:656,688..657,854(-)	Phosphatidylinositoln-acetylglucosaminyltransfe ra sesubunit c	PASC	reverse
LTRL590_360023900	L. tropica L590	LtrL590_36:678,286..679,449(-)	phosphatidylinositolN-acetylglucosaminyltransfe ra sesubunit c	PASC	reverse
LTULEM423_360023300	L. turanica strain LEM423	LtuLEM423_36:637,622..638,785(-)	phosphatidylinositolN-acetylglucosaminyltransfe ra sesubunit c	PASC	reverse
*	Leishmania donovani CL-SL	CP029535:671302..670199(-1)	*	PASC	reverse
*	Leishmania donovani HU3	LdHU3.36:676876..675773(-2)	*	PASC	reverse
*	Leishmania donovani strain BHU 1220	CM002176.1:678382..677279(-3)	*	PASC	reverse
*	Leishmania donovani strain LV9	LdLV9_36_v1_pilon:669738..668635(-2)	*	PASC	reverse
LMARLEM2494_360023100	unclassified Leishmania	LMARLEM2494_36:653,970..655,133(-)	phosphatidylinositolN-acetylglucosaminyltransfe ra sesubunit c	PASC	reverse
Baya_007_0340	B. ayalai B08-376	Baya_007:81,454..81,888(-)	hypothetical protein, conserved	PIG-P	reverse
CFAC1_280053300	C. fasciculata strain Cf-Cl	CfaC1_28:1,403,532..1,403,939(+)	PIG-P	PIG-P	forward
EMOLV88_360078500	E. monterogeii strain LV88	EmoLV88_36:2,896,355..2,896,762(+)	PIG-P	PIG-P	forward
LAEL147_000861300	L. aethiopica L147	LaeL147_36:1,844,565..1,845,080(+)	PIG-P	PIG-P	forward
LARLEM1108_360057800	L. arabica strain LEM1108	LarLEM1108_36:1,823,445..1,823,852(+)	PIG-P	PIG-P	forward
LBRM2903_350060900	L. braziliensis MHOM/BR/75/M2903	LbrM2903_35:1,994,868..1,995,272(+)	PIG-P	PIG-P	forward
LbrM.35.5000	L. braziliensis MHOM/BR/75/M2904	LbrM.35:1,853,117..1,853,749(+)	PIG-P	PIG-P	forward
LdBPK_364980.1	L. donovani BPK282A1	Ld36_v01s1:1,870,848..1,871,318(+)	PIG-P	PIG-P	forward
LENLEM3045_360058000	L. enriettii strain LEM3045	LenLEM3045_36:1,794,977..1,795,447(+)	PIG-P	PIG-P	forward
LGELEM452_360057800	L. gerbilli strain LEM452	LgeLEM452_36:1,810,515..1,810,994(+)	PIG-P	PIG-P	forward
LINF_360057000	L. infantum JPCM5	LinJ.36:1,886,040..1,886,510(+)	PIG-P	PIG-P	forward
LMJLV39_360059100	L. major strain LV39c5	LmjLV39_36:1,843,143..1,843,622(+)	PIG-P	PIG-P	forward
LMJSD75_360058900	L. major strain SD 75.1	LmjSD75_36:1819138..1819617(+)	PIG-P	PIG-P	forward
LmxM.36.4750	L. mexicana MHOM/GT/2001/U1103	LmxM.20:1,821,312..1,821,782(+)	PIG-P	PIG-P	forward
LPAL13_350057100	L. panamensis MHOM/COL/81/L13	LpaL13_35:1,772,619..1,773,023(+)	PIG-P	PIG-P	forward
LPMP_354870	L. panamensis strain MHOM/PA/94/PSC-1	CP009404:1,789,094..1,789,726(+)	PIG-P	PIG-P	forward
LpyrH10_06_2550	L. pyrrhocoris H10	LpyrH10_06:699,116..699,520(+)	hypothetical protein, conserved	PIG-P	forward
Lsey_0034_0110	L. seymouri ATCC 30220	Lsey_0034:27,928..28,335(-)	hypothetical protein conserved	PIG-P	reverse
LtaP36.4890	L. tarentolae Parrot-TarII	LtaP36:1,817,150..1,817,581(+)	Hypothetical protein, conserved	PIG-P	forward
LTRL590_360059000	L. tropica L590	LtrL590_36:1,877,925..1,878,395(+)	PIG-P	PIG-P	forward
LTULEM423_360058200	L. turanica strain LEM423	LtuLEM423_36:1,811,884..1,812,363(+)	PIG-P	PIG-P	forward
*	Leishmania donovani CL-SL	CP029535:1868675..1869079(2)	*	PIG-P	forward
*	Leishmania donovani HU3	LdHU3.36:1907381..1907785(2)	*	PIG-P	forward
*	Leishmania donovani strain BHU 1220	CM002176.1:1870848..1871252(3)	*	PIG-P	forward
*	Leishmania donovani strain LV9	LdLV9_36_v1_pilon:1901016..1901420(3)	*	PIG-P	forward
LMARLEM2494_360057400	unclassified Leishmania	LMARLEM2494_36:1,810,958..1,811,428(+)	PIG-P	PIG-P	forward
CFAC1_160009400	C. fasciculata strain Cf-Cl	CfaC1_16:128,797..131,301(-)	phosphoglycan beta 1,2 arabinosyltransferase	SCA1/2	reverse
CFAC1_160009500	C. fasciculata strain Cf-Cl	CfaC1_16:132,876..135,455(-)	phosphoglycan beta 1,2 arabinosyltransferase	SCA1/2	reverse
CFAC1_160011500	C. fasciculata strain Cf-Cl	CfaC1_16:185,189..187,246(-)	phosphoglycan beta 1,2 arabinosyltransferase	SCA1/2	reverse
CFAC1_160011800	C. fasciculata strain Cf-Cl	CfaC1_16:194,239..196,821(-)	phosphoglycan beta 1,2 arabinosyltransferase	SCA1/2	reverse
CFAC1_160012000	C. fasciculata strain Cf-Cl	CfaC1_16:203,255..205,828(-)	phosphoglycan beta 1,2 arabinosyltransferase	SCA1/2	reverse
CFAC1_160012500	C. fasciculata strain Cf-Cl	CfaC1_16:212,272..214,842(-)	phosphoglycan beta 1,2 arabinosyltransferase	SCA1/2	reverse
EMOLV88_000015900	E. monterogeii strain LV88	EMOLV88_SCAF000311:18,040..20,379(-)	phosphoglycan beta 1,2 arabinosyltransferase	SCA1/2	reverse
LAEL147_000029600	L. aethiopica L147	LaeL147_02:75,844..77,733(-)	phosphoglycan beta 1,2 arabinosyltransferase	SCA1/2	reverse
LARLEM1108_020006900	L. arabica strain LEM1108	LarLEM1108_02:82,884..85,202(-)	phosphoglycan beta 1,2 arabinosyltransferase	SCA1/2	reverse
LdBPK_020190.1	L. donovani BPK282A1	Ld02_v01s1:100,219..102,561(-)	phosphoglycan beta 1,2 arabinosyltransferase	SCA1/2	reverse
LENLEM3045_000029400	L. enriettii strain LEM3045	LENLEM3045_SCAF000328:7,449..9,842(-)	phosphoglycan beta 1,2 arabinosyltransferase	SCA1/2	reverse
LGELEM452_020006600	L. gerbilli strain LEM452	LgeLEM452_02:73,092..75,410(-)	phosphoglycan beta 1,2 arabinosyltransferase	SCA1/2	reverse
LINF_020007200	L. infantum JPCM5	LinJ.02:110,603..112,945(-)	phosphoglycan beta 1 -2 arabinosyltransferase	SCA1/2	reverse
LMJLV39_020006900	L. major strain LV39c5	LmjLV39_02:83,828..84,505(-)	hypothetical protein	SCA1/2	reverse
LMJLV39_020007000	L. major strain LV39c5	LmjLV39_02:84,592..86,145(-)	phosphoglycan beta 1,2 arabinosyltransferase	SCA1/2	reverse
LMJSD75_020007100	L. major strain SD 75.1	LmjSD75_02:91,604..93,922(-)	phosphoglycan beta 1,2 arabinosyltransferase	SCA1/2	reverse
LpyrH10_27_0440	L. pyrrhocoris H10	LpyrH10_27:155,803..158,622(-)	phosphoglycan beta 1,2 arabinosyltransferase	SCA1/2	reverse
LpyrH10_27_0450	L. pyrrhocoris H10	LpyrH10_27:159,367..162,631(-)	phosphoglycan beta 1,2 arabinosyltransferase	SCA1/2	reverse
Lsey_0703_0010	L. seymouri ATCC 30220	Lsey_0703:146..2,242(+)	phosphoglycan beta 1 2 arabinosyltransferase	SCA1/2	forward
LTRL590_020007200	L. tropica L590	LtrL590_02:113,097..115,439(-)	phosphoglycan beta 1,2 arabinosyltransferase	SCA1/2	reverse
*	L. turanica strain LEM423	LTULEM423_SCAF000066:5405..6051(+)	*	SCA1/2	reverse
*	L. turanica strain LEM423	LTULEM423_SCAF000066:5934..7888(+)	*	SCA1/2	reverse
*	Leishmania donovani CL-SL	CP029501:112212..110932(-3) CP029501:113429..112212(-1)	*	SCA1/2	reverse
*	Leishmania donovani HU3	LdHU3.02:110937..108442(-1)	*	SCA1/2	reverse
*	Leishmania donovani strain BHU 1220	CM002142.1:102663..100222(-3)	*	SCA1/2	reverse
*	Leishmania donovani strain LV9	LdLV9_02_v1_pilon:106872..104377(-1)	*	SCA1/2	reverse
LMARLEM2494_000029100	unclassified Leishmania	LMARLEM2494_SCAF000206:10,977..13,268(-)	phosphoglycan beta 1,2 arabinosyltransferase	SCA1/2	reverse
LMARLEM2494_000029400	unclassified Leishmania	LMARLEM2494_SCAF000206:24,204..26,708(-)	phosphoglycan beta 1,2 arabinosyltransferase	SCA1/2	reverse
CFAC1_160009600	C. fasciculata strain Cf-Cl	CfaC1_16:140,455..142,737(-)	phosphoglycan beta 1,3 galactosyltransferase 4	SCG1	reverse
LbrM.07.0240	L. braziliensis MHOM/BR/75/M2904	LbrM.07:87,005..89,446(+)	phosphoglycan beta 1,3 galactosyltransferase 1	SCG1	forward
LbrM.07.1250	L. braziliensis MHOM/BR/75/M2904	LbrM.07:558,534..559,583(+)	phosphoglycan beta 1,3 galactosyltransferase 1	SCG1	forward
LGELEM452_070019400	L. gerbilli strain LEM452	LgeLEM452_07:589,007..591,451(+)	phosphoglycan beta 1,3 galactosyltransferase 2	SCG1	forward
LmxM.07.1170	L. mexicana MHOM/GT/2001/U1103	LmxM.07:563,378..565,603(+)	phosphoglycan beta 1,3 galactosyltransferase 1	SCG1	forward
LpyrH10_27_0290	L. pyrrhocoris H10	LpyrH10_27:108,087..110,567(-)	phosphoglycan beta 1,3 galactosyltransferase 5	SCG1	reverse
LtaP07.1260	L. tarentolae Parrot-TarII	LtaP07:562,103..564,547(+)	Phosphoglycan beta 1,3 galactosyltransferase	SCG1	forward
*	Leishmania arabica strain LEM1108	LarLEM1108_07:569378 ..5703882(2) LarLEM1108_07:570898 ..5703882(1)	*	SCG1	forward
*	Leishmania braziliensis MHOM/BR/75/M2903	LbrM2903_07:138597..140423(3) LbrM2903_07:141430..141951(1)	*	SCG1	forward
*	Leishmania major strain LV39c5	LmjLV39_07:562103..564544(3)		SCG1	forward
LMARLEM2494_000017600	unclassified Leishmania	LMARLEM2494_SCAF000122:59..1,591(+)	phosphoglycan beta 1,3 galactosyltransferase 2	SCG1	forward
CFAC1_160009900	C. fasciculata strain Cf-Cl	CfaC1_16:149,384..151,681(-)	phosphoglycan beta 1,3 galactosyltransferase 4	SCG2	reverse
LbrM.21.0010	L. braziliensis MHOM/BR/75/M2904	LbrM.21:2,186..4,558(-)	phosphoglycan beta 1,3 galactosyltransferase 2	SCG2	reverse
LINF_210005000	L. infantum JPCM5	LinJ.21:3,493..5,583(-)	phosphoglycan beta 1, 3 galactosyltransferase 4	SCG2	reverse
LpyrH10_27_0300	L. pyrrhocoris H10	LpyrH10_27:112,254..114,734(-)	phosphoglycan beta 1,3 galactosyltransferase 5	SCG2	reverse
*	Leishmania donovani CL-SL	CP029520:6902..4461(-2)	*	SCG2	reverse
*	Leishmania donovani HU3	LdHU3.21:3122..678(-2)	*	SCG2	reverse
*	Leishmania donovani strain LV9	LdLV9_21_v1_pilon:7459..5015(-1)	*	SCG2	reverse
CFAC1_160010000	C. fasciculata strain Cf-Cl	CfaC1_16:154,513..156,756(-)	phosphoglycan beta 1,3 galactosyltransferase 4	SCG3	reverse
LINF_020005000	L. infantum JPCM5	LinJ.02:3,395..5,842(-)	phosphoglycan beta 1,3 galactosyltransferase 6	SCG3	reverse
LpyrH10_27_0310	L. pyrrhocoris H10	LpyrH10_27:116,421..118,901(-)	phosphoglycan beta 1,3 galactosyltransferase 5	SCG3	reverse
*	Leishmania donovani CL-SL	CP029501:813..6301(-2)	*	SCG3	reverse
*	Leishmania donovani HU3	LdHU3.02:730..3477(-1)	*	SCG3	reverse
CFAC1_160011300	C. fasciculata strain Cf-Cl	CfaC1_16:175,350..177,593(-)	phosphoglycan beta 1,3 galactosyltransferase 4	SCG4	reverse
LAEL147_000807000	L. aethiopica L147	LaeL147_36:2,163..3,860(-)	phosphoglycan beta 1,3 galactosyltransferase 2	SCG4	reverse
LINF_360005000	L. infantum JPCM5	LinJ.36:3,393..5,483(-)	phosphoglycan beta 1,3 galactosyltransferase 4	SCG4	reverse
LmxM.36.0010	L. mexicana MHOM/GT/2001/U1103	LmxM.20:4,037..6,484(-)	phosphoglycan beta 1,3 galactosyltransferase 4	SCG4	reverse
LpyrH10_27_0320	L. pyrrhocoris H10	LpyrH10_27:120,588..122,633(-)	phosphoglycan beta 1,3 galactosyltransferase 5	SCG4	reverse
*	Leishmania arabica strain LEM1108	LarLEM1108_36:1734..1(-3)	*	SCG4	reverse
*	Leishmania donovani HU3	LdHU3.36:5919..3382(-3)	*	SCG4	reverse
*	Leishmania donovani strain LV9	LdLV9_36_v1_pilon:4168..3692(-1) LdLV9_36_v1_pilon:6228..4144(-2)	*	SCG4	reverse
*	Leishmania major strain LV39c5	LmjLV39_36:1531..2(-2)	*	SCG4	reverse
*	Leishmania mexicana MHOM/GT/2001/U1103	LmxM.20:6484..4040(-1)	*	SCG4	reverse
*	unclassified Leishmania	LMARLEM2494_12:466471..468567(1)	*	SCG4	forward
CFAC1_160011400	C. fasciculata strain Cf-Cl	CfaC1_16:179,666..181,783(-)	phosphoglycan beta 1,3 galactosyltransferase 4	SCG5	reverse
LINF_310041000	L. infantum JPCM5	LinJ.31:1,523,001..1,525,451(+)	phosphoglycan beta 1 -3 galactosyltransferase 4	SCG5	forward
LMJLV39_310043200	L. major strain LV39c5	LmjLV39_31:1,442,485..1,444,188(+)	phosphoglycan beta 1,3 galactosyltransferase 2	SCG5	forward
LpyrH10_27_0330	L. pyrrhocoris H10	LpyrH10_27:124,464..126,991(-)	phosphoglycan beta 1,3 galactosyltransferase 5 (SCG5)	SCG5	reverse
CFAC1_160011900	C. fasciculata strain Cf-Cl	CfaC1_16:199,091..201,139(-)	phosphoglycan beta 1,3 galactosyltransferase 4	SCG6	reverse
LINF_250031900	L. infantum JPCM5	LinJ.25:889,281..890,453(+)	phosphoglycan beta 1 -3 galactosyltransferase 4	SCG6	forward
LINF_250032000	L. infantum JPCM5	LinJ.25:890,522..891,367(+)	phosphoglycan beta 1 -3 galactosyltransferase 4	SCG6	forward
LmxM.25.2460	L. mexicana MHOM/GT/2001/U1103	LmxM.25:881,417..883,867(+)	phosphoglycan beta 1,3 galactosyltransferase 6	SCG6	forward
LpyrH10_27_0420	L. pyrrhocoris H10	LpyrH10_27:147,152..150,086(-)	phosphoglycan beta 1,3 galactosyltransferase 6 (SCG6)	SCG6	reverse
*	Leishmania donovani BPK282A1	Ld25_v01s1:887270..888550(2) Ld25_v01s1:888653..889882(2)	*	SCG6	forward
*	Leishmania donovani HU3	LdHU3.25:894989..897433(1)	*	SCG6	forward
*	Leishmania donovani strain BHU 1220	CM002165.1:887270..888550(2) CM002165.1:888656..889882(2)	*	SCG6	forward
*	Leishmania donovani strain LV9	LdLV9_25_v1_pilon:895921..898365(1)	*	SCG6	forward
LBRM2903_350005100	L. braziliensis MHOM/BR/75/M2903	LbrM2903_35:11,851..13,524(-)	phosphoglycan beta 1,3 galactosyltransferase 2	SCG7	reverse
LbrM.35.0010	L. braziliensis MHOM/BR/75/M2904	LbrM.35:4,280..6,049(-)	phosphoglycan beta 1,3 galactosyltransferase 4	SCG7	reverse
LbrM.35.0040	L. braziliensis MHOM/BR/75/M2904	LbrM.35:22,383..24,761(-)	phosphoglycan beta 1,3 galactosyltransferase 4	SCG7	reverse
LbrM.35.0060	L. braziliensis MHOM/BR/75/M2904	LbrM.35:27,992..30,349(-)	phosphoglycan beta 1,3 galactosyltransferase 4	SCG7	reverse
LINF_350005000	L. infantum JPCM5	LinJ.35:1,284..3,371(-)	phosphoglycan beta 1,3 galactosyltransferase 7	SCG7	reverse
LTRL590_350005000	L. tropica L590	LtrL590_35:3,557..4,909(-)	phosphoglycan beta 1,3 galactosyltransferase 2	SCG7	reverse
*	Leishmania donovani CL-SL	CP029534:816..6265(-1)	*	SCG7	reverse
*	Leishmania donovani HU3	LdHU3.35:816..5872(-1)	*	SCG7	reverse
*	Leishmania donovani strain LV9	LdLV9_35_v1_pilon:498..5107(-1) LdLV9_35_v1_pilon:816..3626(-3)	*	SCG7	reverse
CFAC1_160012900	C. fasciculata strain Cf-Cl	CfaC1_16:225239..228553(-)	phosphoglycan beta 13 galactosyltransferase	SCGL	reverse
LAEL147_000206400	L. aethiopica L147	LaeL147_14:595499..599581(+)	phosphoglycan beta 13 galactosyltransferase	SCGL	forward
LARLEM1108_140021200	L. arabica strain LEM1108	LarLEM1108_14:541391..545494(+)	phosphoglycan beta 13 galactosyltransferase	SCGL	forward
LdBPK_141500.1	L. donovani BPK282A1	Ld14_v01s1:599428..603510(+)	phosphoglycan beta 13 galactosyltransferase	SCGL	forward
LGELEM452_140021100	L. gerbilli strain LEM452	LgeLEM452_14:568730..572833(+)	phosphoglycan beta 13 galactosyltransferase	SCGL	forward
LINF_140020500	L. infantum JPCM5	LinJ.14:617147..620230(+)	phosphoglycan beta 1 -3 galactosyltransferase	SCGL	forward
LMJLV39_140021900	L. major strain LV39c5	LmjLV39_14:583336..587412(+)	phosphoglycan beta 13 galactosyltransferase	SCGL	forward
LMJSD75_140021600	L. major strain SD 75.1	LmjSD75_14:568983..573059(+)	phosphoglycan beta 13 galactosyltransferase	SCGL	forward
LpyrH10_27_0510	L. pyrrhocoris H10	LpyrH10_27:171887..177290(-)	Phosphoglycan beta 13 galactosyltransferase	SCGL	reverse
Lsey_0379_0040	L. seymouri ATCC 30220	Lsey_0379:10847..14938(+)	phosphoglycan beta 1 3 galactosyltransferase	SCGL	forward
LtaP14.1470	L. tarentolae Parrot-TarII	LtaP14:556705..560355(+)	Phosphoglycan beta 13 galactosyltransferase	SCGL	forward
LTRL590_140021800	L. tropica L590	LtrL590_14:646836..650918(+)	phosphoglycan beta 13 galactosyltransferase	SCGL	forward
LTULEM423_140019800	L. turanica strain LEM423	LtuLEM423_14:480787..484887(+)	phosphoglycan beta 13 galactosyltransferase	SCGL	forward
*	Leishmania donovani CL-SL	CP029513:636748..640824(1)	*	SCGL	forward
*	Leishmania donovani HU3	LdHU3.14:611188..615261(1)	*	SCGL	forward
*	Leishmania donovani strain BHU 1220	CM002154.1:599428..603504(1)	*	SCGL	forward
*	Leishmania donovani strain LV9	LdLV9_14_v1_pilon:618022..622095(1)	*	SCGL	forward
CFAC1_160009100	C. fasciculata strain Cf-Cl	CfaC1_16:118,695..121,532(-)	phosphoglycan beta 1,3 galactosyltransferase	SCGR1	reverse
EMOLV88_020005400	E. monterogeii strain LV88	EmoLV88_02:23,818..25,968(-)	phosphoglycan beta 1,3 galactosyltransferase	SCGR1	reverse
LAEL147_000029900	L. aethiopica L147	LaeL147_02:83,699..85,867(-)	phosphoglycan beta 1,3 galactosyltransferase	SCGR1	reverse
LARLEM1108_020007000	L. arabica strain LEM1108	LarLEM1108_02:86,780..89,755(-)	phosphoglycan beta 1,3 galactosyltransferase	SCGR1	reverse
LBRM2903_020007700	L. braziliensis MHOM/BR/75/M2903	LbrM2903_02:147,110..150,148(-)	phosphoglycan beta 1,3 galactosyltransferase	SCGR1	reverse
LbrM.02.0250	L. braziliensis MHOM/BR/75/M2904	LbrM.02:107,303..109,789(-)	phosphoglycan beta 1,3 galactosyltransferase	SCGR1	reverse
LbrM.02.0260	L. braziliensis MHOM/BR/75/M2904	LbrM.02:112,568..115,243(-)	phosphoglycan beta 1,3 galactosyltransferase	SCGR1	reverse
LdBPK_020200.1	L. donovani BPK282A1	Ld02_v01s1:104,027..107,008(-)	phosphoglycan beta 1,3 galactosyltransferase	SCGR1	reverse
LENLEM3045_000029500	L. enriettii strain LEM3045	LENLEM3045_SCAF000328:11,232..14,318(-)	phosphoglycan beta 1,3 galactosyltransferase	SCGR1	reverse
LGELEM452_020006700	L. gerbilli strain LEM452	LgeLEM452_02:76,712..79,693(-)	phosphoglycan beta 1,3 galactosyltransferase	SCGR1	reverse
LINF_020007300	L. infantum JPCM5	LinJ.02:114,421..117,402(-)	phosphoglycan beta 1 -3 galactosyltransferase	SCGR1	reverse
LMJLV39_020007100	L. major strain LV39c5	LmjLV39_02:87,387..90,365(-)	phosphoglycan beta 1,3 galactosyltransferase	SCGR1	reverse
LMJSD75_020007200	L. major strain SD 75.1	LmjSD75_02:95,157..97,829(-)	phosphoglycan beta 1,3 galactosyltransferase	SCGR1	reverse
LmxM.02.0230	L. mexicana MHOM/GT/2001/U1103	LmxM.02:85,960..88,929(-)	hypothetical protein	SCGR1	reverse
LPAL13_000006800	L. panamensis MHOM/COL/81/L13	LPAL13_SCAF000033:6,093..9,131(+)	phosphoglycan beta 1,3 galactosyltransferase	SCGR1	forward
LPMP_020150	L. panamensis strain MHOM/PA/94/PSC-1	CP009371:83,256..85,931(-)	phosphoglycan beta 1,3 galactosyltransferase	SCGR1	reverse
LpyrH10_27_0430	L. pyrrhocoris H10	LpyrH10_27:150,724..153,888(-)	phosphoglycan beta 1,3 galactosyltransferase	SCGR1	reverse
LtaP02.0160	L. tarentolae Parrot-TarII	LtaP02:97,734..100,709(-)	Phosphoglycan beta 1,3 galactosyltransferase-like protein	SCGR1	reverse
LTRL590_020007300	L. tropica L590	LtrL590_02:116,897..119,863(-)	phosphoglycan beta 1,3 galactosyltransferase	SCGR1	reverse
LTULEM423_000012800	L. turanica strain LEM423	LTULEM423_SCAF000066:1,006..3,993(+)	phosphoglycan beta 1,3 galactosyltransferase	SCGR1	forward
*	Leishmania donovani CL-SL	CP029501:117723..114745(-3)	*	SCGR1	reverse
*	Leishmania donovani HU3	LdHU3.02:115237..112259(-3)	*	SCGR1	reverse
*	Leishmania donovani strain BHU 1220	CM002142.1:107008..104030(-2)	*	SCGR1	reverse
*	Leishmania donovani strain LV9	LdLV9_02_v1_pilon:111172..108194(-3)	*	SCGR1	reverse
LMARLEM2494_000029500	unclassified Leishmania	LMARLEM2494_SCAF000206:27,911..31,015(-)	phosphoglycan beta 1,3 galactosyltransferase	SCGR1	reverse
CFAC1_160008800	C. fasciculata strain Cf-Cl	CfaC1_16:108,657..111,227(-)	phosphoglycan beta 1,3 galactosyltransferase	SCGR2	reverse
EMOLV88_020005300	E. monterogeii strain LV88	EmoLV88_02:13,567..15,594(-)	phosphoglycan beta 1,3 galactosyltransferase	SCGR2	reverse
LARLEM1108_020006900	L. arabica strain LEM1108	LarLEM1108_02:82,884..85,202(-)	phosphoglycan beta 1,2 arabinosyltransferase	SCGR2	reverse
LBRM2903_020007600	L. braziliensis MHOM/BR/75/M2903	LbrM2903_02:140,186..141,523(-)	phosphoglycan beta 1,3 galactosyltransferase	SCGR2	reverse
LbrM.02.0240	L. braziliensis MHOM/BR/75/M2904	LbrM.02:102,950..106,153(-)	phosphoglycan beta 1,3 galactosyltransferase	SCGR2	reverse
LENLEM3045_020006500	L. enriettii strain LEM3045	LenLEM3045_02:69,300..71,831(-)	phosphoglycan beta 1,3 galactosyltransferase	SCGR2	reverse
LGELEM452_000019800	L. gerbilli strain LEM452	LGELEM452_SCAF000097:8,700..11,291(-)	phosphoglycan beta 1,3 galactosyltransferase	SCGR2	reverse
LINF_020007100	L. infantum JPCM5	LinJ.02:104,398..106,989(-)	phosphoglycan beta 1 -3 galactosyltransferase	SCGR2	reverse
LMJLV39_020007000	L. major strain LV39c5	LmjLV39_02:84,592..86,145(-)	phosphoglycan beta 1,2 arabinosyltransferase	SCGR2	reverse
LMJSD75_020007000	L. major strain SD 75.1	LmjSD75_02:85,683..88,274(-)	phosphoglycan beta 1,3 galactosyltransferase	SCGR2	reverse
LmxM.02.0200	L. mexicana MHOM/GT/2001/U1103	LmxM.02:78,374..80,695(-)	phosphoglycan beta 1,3 galactosyltransferase-like protein	SCGR2	reverse
LPAL13_020007000	L. panamensis MHOM/COL/81/L13	LpaL13_02:90,059..91,261(-)	phosphoglycan beta 1,3 galactosyltransferase	SCGR2	reverse
LpyrH10_27_0280	L. pyrrhocoris H10	LpyrH10_27:102,599..104,851(-)	phosphoglycan beta 1,3 galactosyltransferase (SCGR6)	SCGR2	reverse
LTRL590_020007100	L. tropica L590	LtrL590_02:102,951..105,491(-)	phosphoglycan beta 1,3 galactosyltransferase	SCGR2	reverse
LTULEM423_000014200	L. turanica strain LEM423	LTULEM423_SCAF000075:2,827..5,280(+)	phosphoglycan beta 1,3 galactosyltransferase	SCGR2	forward
*	Leishmania donovani CL-SL	CP029501:107295..104707(-3)	*	SCGR2	reverse
*	Leishmania donovani HU3	LdHU3.02:104795..102207(-2)	*	SCGR2	reverse
*	Leishmania donovani strain LV9	LdLV9_02_v1_pilon:100737..98149(-1)	*	SCGR2	reverse
CFAC1_160008700	C. fasciculata strain Cf-Cl	CfaC1_16:104,345..107,125(-)	phosphoglycan beta 1,3 galactosyltransferase	SCGR3	reverse
EMOLV88_020005200	E. monterogeii strain LV88	EmoLV88_02:9,059..10,549(-)	phosphoglycan beta 1,3 galactosyltransferase	SCGR3	reverse
LBRM2903_020007400	L. braziliensis MHOM/BR/75/M2903	LbrM2903_02:132,663..135,386(-)	phosphoglycan beta 1,3 galactosyltransferase	SCGR3	reverse
LbrM.02.0230	L. braziliensis MHOM/BR/75/M2904	LbrM.02:98,345..100,513(-)	phosphoglycan beta 1,3 galactosyltransferase	SCGR3	reverse
LENLEM3045_020006300	L. enriettii strain LEM3045	LenLEM3045_02:63,454..65,886(-)	phosphoglycan beta 1,3 galactosyltransferase	SCGR3	reverse
LINF_020007000	L. infantum JPCM5	LinJ.02:99,643..101,961(-)	phosphoglycan beta 1 -3 galactosyltransferase	SCGR3	reverse
LMJLV39_000016700	L. major strain LV39c5	LMJLV39_SCAF000602:37..1,757(+)	phosphoglycan beta 1,3 galactosyltransferase	SCGR3	forward
LMJLV39_000020000	L. major strain LV39c5	LMJLV39_SCAF000650:997..3,537(+)	phosphoglycan beta 1,3 galactosyltransferase	SCGR3	forward
LMJSD75_020006900	L. major strain SD 75.1	LmjSD75_02:80,898..83,438(-)	phosphoglycan beta 1,3 galactosyltransferase	SCGR3	reverse
LmxM.02.0170	L. mexicana MHOM/GT/2001/U1103	LmxM.02:71,401..73,797(-)	hypothetical protein	SCGR3	reverse
LPAL13_020006900	L. panamensis MHOM/COL/81/L13	LpaL13_02:85,213..86,547(-)	phosphoglycan beta 1,3 galactosyltransferase	SCGR3	reverse
LpyrH10_27_0270	L. pyrrhocoris H10	LpyrH10_27:98,800..101,840(-)	phosphoglycan beta 1,3 galactosyltransferase (SCGR6)	SCGR3	reverse
LTRL590_020006800	L. tropica L590	LtrL590_02:84,493..87,084(-)	phosphoglycan beta 1,3 galactosyltransferase	SCGR3	reverse
*	Leishmania donovani CL-SL	CP029501:102524..99990(-1)	*	SCGR3	reverse
*	Leishmania donovani HU3	LdHU3.02:100017..97483(-1)	*	SCGR3	reverse
*	Leishmania donovani strain LV9	LdLV9_02_v1_pilon:95958..93424(-1)	*	SCGR3	reverse
EMOLV88_020005100	E. monterogeii strain LV88	EmoLV88_02:4,176..6,524(-)	phosphoglycan beta 1,3 galactosyltransferase	SCGR4	reverse
LAEL147_000029800	L. aethiopica L147	LaeL147_02:79,599..82,604(-)	phosphoglycan beta 1,3 galactosyltransferase	SCGR4	reverse
LBRM2903_020006500	L. braziliensis MHOM/BR/75/M2903	LbrM2903_02:80,383..82,260(-)	phosphoglycan beta 1,3 galactosyltransferase	SCGR4	reverse
LbrM.02.0220	L. braziliensis MHOM/BR/75/M2904	LbrM.02:95,613..97,193(-)	phosphoglycan beta 1,3 galactosyltransferase	SCGR4	reverse
LINF_020006900	L. infantum JPCM5	LinJ.02:90,963..92,927(-)	phosphoglycan beta 1 -3 galactosyltransferase	SCGR4	reverse
LPAL13_020006700	L. panamensis MHOM/COL/81/L13	LpaL13_02:80,618..82,402(-)	phosphoglycan beta 1,3 galactosyltransferase	SCGR4	reverse
LpyrH10_27_0220	L. pyrrhocoris H10	LpyrH10_27:83,845..86,727(-)	phosphoglycan beta 1,3 galactosyltransferase (SCGR3)	SCGR4	reverse
EMOLV88_020005000	E. monterogeii strain LV88	EmoLV88_02:783..2,897(-)	phosphoglycan beta 1,3 galactosyltransferase	SCGR5	reverse
LARLEM1108_020006500	L. arabica strain LEM1108	LarLEM1108_02:69,212..71,665(-)	phosphoglycan beta 1,3 galactosyltransferase	SCGR5	reverse
LbrM.02.0210	L. braziliensis MHOM/BR/75/M2904	LbrM.02:89,721..92,174(-)	phosphoglycan beta 1,3 galactosyltransferase	SCGR5	reverse
LINF_020006800	L. infantum JPCM5	LinJ.02:86,347..88,779(-)	phosphoglycan beta 1 -3 galactosyltransferase	SCGR5	reverse
LMJLV39_020006800	L. major strain LV39c5	LmjLV39_02:77,891..80,545(-)	phosphoglycan beta 1,3 galactosyltransferase	SCGR5	reverse
LMJSD75_020006700	L. major strain SD 75.1	LmjSD75_02:72,475..74,385(-)	phosphoglycan beta 1,3 galactosyltransferase	SCGR5	reverse
LmxM.02.0160	L. mexicana MHOM/GT/2001/U1103	LmxM.02:64,769..67,225(-)	hypothetical protein	SCGR5	reverse
LPAL13_020006600	L. panamensis MHOM/COL/81/L13	LpaL13_02:77,422..79,216(-)	phosphoglycan beta 1,3 galactosyltransferase	SCGR5	reverse
LTRL590_020006500	L. tropica L590	LtrL590_02:70,998..72,167(-)	phosphoglycan beta 1,3 galactosyltransferase	SCGR5	reverse
*	Leishmania donovani CL-SL	CP029501:93684..91558(-3)	*	SCGR5	reverse
*	Leishmania donovani HU3	LdHU3.02:90982..88856(-3)	*	SCGR5	reverse
*	Leishmania donovani strain LV9	LdLV9_02_v1_pilon:86929..84803(-3)	*	SCGR5	reverse
LbrM.02.0160	L. braziliensis MHOM/BR/75/M2904	LbrM.02:65,905..68,055(-)	phosphoglycan beta 1,3 galactosyltransferase	SCGR6	reverse
LINF_020006700	L. infantum JPCM5	LinJ.02:79,711..82,164(-)	phosphoglycan beta 1 -3 galactosyltransferase	SCGR6	reverse
LMJLV39_020006700	L. major strain LV39c5	LmjLV39_02:71,651..73,441(-)	phosphoglycan beta 1,3 galactosyltransferase	SCGR6	reverse
LPAL13_020006400	L. panamensis MHOM/COL/81/L13	LpaL13_02:70,736..72,304(-)	phosphoglycan beta 1,3 galactosyltransferase	SCGR6	reverse
*	Leishmania donovani CL-SL	CP029501:82772..80322(-1)	*	SCGR6	reverse
*	Leishmania donovani CL-SL	CP029501:88926..86902(-3)	*	SCGR6	reverse
*	Leishmania donovani HU3	LdHU3.02:80003..77553(-2)	*	SCGR6	reverse
*	Leishmania donovani HU3	LdHU3.02:86209..84185(-3)	*	SCGR6	reverse
*	Leishmania donovani strain LV9	LdLV9_02_v1_pilon:75949..73499(-3)	*	SCGR6	reverse
*	Leishmania donovani strain LV9	LdLV9_02_v1_pilon:82161..80137(-1)	*	SCGR6	reverse
Baya_169_0080	B. ayalai B08-376	Baya_169:12,947..14,314(+)	UDP-GlcNAc:PI a1-6 GlcNAc-transferase	UDP-GlcNAc	forward
CFAC1_230020200	C. fasciculata strain Cf-Cl	CfaC1_23:396,827..398,191(-)	UDP-GlcNAc:PI a1-6 GlcNAc-transferase	UDP-GlcNAc	reverse
EMOLV88_330022100	E. monterogeii strain LV88	EmoLV88_33:653,957..655,318(+)	UDP-GlcNAc:PI a1-6 GlcNAc-transferase	UDP-GlcNAc	forward
LAEL147_000683900	L. aethiopica L147	LaeL147_33:658,664..660,028(+)	UDP-GlcNAc:PI a1-6 GlcNAc-transferase	UDP-GlcNAc	forward
LARLEM1108_330024200	L. arabica strain LEM1108	LarLEM1108_33:648,605..650,053(+)	UDP-GlcNAc:PI a1-6 GlcNAc-transferase	UDP-GlcNAc	forward
LBRM2903_330025600	L. braziliensis MHOM/BR/75/M2903	LbrM2903_33:779,684..781,045(+)	UDP-GlcNAc:PI a1-6 GlcNAc-transferase	UDP-GlcNAc	forward
LbrM.33.1940	L. braziliensis MHOM/BR/75/M2904	LbrM.33:731,266..732,627(+)	GlcNAc-PI synthesis protein	UDP-GlcNAc	forward
LdBPK_331770.1	L. donovani BPK282A1	Ld33_v01s1:665,508..666,872(+)	GlcNAc-PI synthesis protein	UDP-GlcNAc	forward
LENLEM3045_330024500	L. enriettii strain LEM3045	LenLEM3045_33:645,641..647,005(+)	UDP-GlcNAc:PI a1-6 GlcNAc-transferase	UDP-GlcNAc	forward
LGELEM452_330024800	L. gerbilli strain LEM452	LgeLEM452_33:656,640..658,013(+)	UDP-GlcNAc:PI a1-6 GlcNAc-transferase	UDP-GlcNAc	forward
LINF_330025100	L. infantum JPCM5	LinJ.33:721,236..722,600(+)	UDP-GlcNAc:PI a1-6 GlcNAc-transferase	UDP-GlcNAc	forward
LMJLV39_330025500	L. major strain LV39c5	LmjLV39_33:680,884..682,248(+)	UDP-GlcNAc:PI a1-6 GlcNAc-transferase	UDP-GlcNAc	forward
LMJSD75_330025200	L. major strain SD 75.1	LmjSD75_33:666,283..667,647(+)	UDP-GlcNAc:PI a1-6 GlcNAc-transferase	UDP-GlcNAc	forward
LmxM.32.1670	L. mexicana MHOM/GT/2001/U1103	LmxM.32:648,134..649,498(+)	GlcNAc-PI synthesis protein	UDP-GlcNAc	forward
LPAL13_330024500	L. panamensis MHOM/COL/81/L13	LpaL13_33:649,112..650,473(+)	UDP-GlcNAc:PI a1-6 GlcNAc-transferase	UDP-GlcNAc	forward
LPMP_331760	L. panamensis strain MHOM/PA/94/PSC-1	CP009402:677,567..678,928(+)	UDP-GlcNAc:PI a1-6 GlcNAc-transferase	UDP-GlcNAc	forward
LpyrH10_07_3120	L. pyrrhocoris H10	LpyrH10_07:988,291..989,697(+)	UDP-GlcNAc:PI a1-6 GlcNAc-transferase	UDP-GlcNAc	forward
Lsey_0022_0440	L. seymouri ATCC 30220	Lsey_0022:113,761..115,125(+)	UDP-GlcNAc:PI a1-6 GlcNAc-transferase	UDP-GlcNAc	forward
LtaP33.1820	L. tarentolae Parrot-TarII	LtaP33:663,213..664,745(+)	N-acetylglucosaminyl-phosphatidylinositolbiosyn	UDP-GlcNAc	forward
LTRL590_330024300	L. tropica L590	LtrL590_33:682,516..683,883(+)	UDP-GlcNAc:PI a1-6 GlcNAc-transferase	UDP-GlcNAc	forward
LTULEM423_330024500	L. turanica strain LEM423	LtuLEM423_33:655,731..657,104(+)	UDP-GlcNAc:PI a1-6 GlcNAc-transferase	UDP-GlcNAc	forward
*	Leishmania donovani CL-SL	CP029532:711745..713106(1)	*	UDP-GlcNAc	forward
*	Leishmania donovani HU3	LdHU3.33:748089..749450(3)	*	UDP-GlcNAc	forward
*	Leishmania donovani strain BHU 1220	CM002173.1:665506..666867(1)	*	UDP-GlcNAc	forward
*	Leishmania donovani strain LV9	LdLV9_33_v1_pilon:730232..731593(2)	*	UDP-GlcNAc	forward
LMARLEM2494_330024200	unclassified Leishmania	LMARLEM2494_33:663,786..665,153(+)	UDP-GlcNAc:PI a1-6 GlcNAc-transferase	UDP-GlcNAc	forward
* = Open Reading Frames that were identified using tblast analysis; for these, the corresponding products were not retrieved from the genome annotation.	Leishmania donovani CL-SL	CP029515:166269..162721(-1)		AFKP80/FKP40
